# Supplementary material for: ID3 deficiency alters chromatin accessibility at DSB sites and enhances vulnerability to HDAC inhibition
Source: Int J Cancer. 2026 Feb 24;158(12):3173–86. doi: 10.1002/ijc.70400 (PMC13106931; doi:10.1002/ijc.70400)
Supplement: Supplementary file 1 — Table S1. Sequences of oligonucleotides. [file IJC-158-3173-s002.xlsx]

## Sheet: oligonucleotides
Table S1: Sequences of oligonucleotides
Sequences of individual small interfering RNAs
PRODUCT	individual siRNAs		Sequence
siGENOME SET OF 4 UPGRADE	siHDAC1#1		CUAAUGAGCUUCCAUACAA
	siHDAC1#2		GAAAGUCUGUUACUACUAC
	siHDAC1#3		GGACAUCGCUGUGAAUUGG
	siHDAC1#4		CCGGUCAUGUCCAAAGUAA
siGENOME SET OF 4 UPGRADE	siHDAC2#1		CCAAUGAGUUGCCAUAUAA
	siHDAC2#2		GCAAAGAAAGCUAGAAUUG
	siHDAC2#3		CGGUAUCAUUCCAUAAAUA
	siHDAC2#4		CCAUAAAGCCACUGCCGAA
siGENOME SET OF 4 UPGRADE	siHDAC3#1		GGAAAGCGAUGUGGAGAUU
	siHDAC3#2		AAAGCGAUGUGGAGAUUUA
	siHDAC3#3		GCAUUGAUGACCAGAGUUA
	siHDAC3#4		GGAAUGCGUUGAAUAUGUC
siGENOME SET OF 4 UPGRADE	Non-targeting#1		UGGUUUACAUGUCGACUAA
	Non-targeting#2		UGGUUUACAUGUUGUGUGA
	Non-targeting#3		UGGUUUACAUGUUUUCUGA
	Non-targeting#4		UGGUUUACAUGUUUUCCUA
Sequences of individual primers
Purpose	Target region	Orientation	Sequence
ChIP-qPCR	NHEJ-DSB-1	forward	TCCCCTGTTTCTCAGCACTT
		reverse	CTTCTGCTGTTCTGCGTCCT
	NHEJ-DSB-2	forward	ATCGGGCCAATCTCAGAGG
		reverse	GCGACGCTAACGTTAAAGCA
	NHEJ-DSB-3	forward	GGAAGGAGGGGCTACTAGGG
		reverse	GAAAGCCCCATTCAGTTTGA
	NHEJ-DSB-4	forward	CGTGGGGAAGTTAAGGAACA
		reverse	CCCCATCACGTTAACCAAAC
	NHEJ-DSB-5	forward	GGGGAAATTGGGCATTAGTT
		reverse	TTCGCCTCTTGGTTCTCTGT
	HR-DSB-1	forward	TATGGGACCAAGCGAGTAGG
		reverse	GCCTCACACACACACCCATA
	HR-DSB-2	forward	GGGACAGCGCGTACTTTG
		reverse	TCGCTAGGCCCAGCAGTT
	HR-DSB-3	forward	GTCAGTATGGCCCCAGAGTC
		reverse	ACGGCTGATGGACTTAGACG
	HR-DSB-4	forward	GAGGAACCATTCGGACAAGA
		reverse	CTGACCAAGGAAGCCTCAAG
	HR-DSB-5	forward	GGGTATGGAGCTGCCTCTAA
		reverse	GACAAAGATGGCTGGAGGAG
