# Supplementary material for: ID3 deficiency alters chromatin accessibility at DSB sites and enhances vulnerability to HDAC inhibition
Source: Int J Cancer. 2026 Feb 24;158(12):3173–86. doi: 10.1002/ijc.70400 (PMC13106931; doi:10.1002/ijc.70400)
Supplement: Supplementary file 2 — Table S2. Results of epigenetic drug screening. [file IJC-158-3173-s003.xlsx]

## Sheet: all plates KO vs. WT_Final
epigenetic drugs	normalized KO/WT, to DMSO, and relative to Day 0
	R1	R2	Mean
SRT1720	0.180222	0.803807	0.492015	HDACi
Romidepsin	0.812021	0.275551	0.543786	HDACi
SAHA	0.569139	0.553487	0.561313	HDACi
Entinostat	0.70261	0.483527	0.593069	HDACi
NVS-CECR2	0.853202	0.34482	0.599011	Bromodomains - CECR2
A-395N	0.601279	0.619174	0.610226	Methyl Lysine Binder - EED
Mocetinostat	0.590129	0.674451	0.63229	HDACi
KDOBA67	0.956608	0.38704	0.671824	Histone demethylase
GSK-LSD1 (reversible)	0.717948	0.627475	0.672712	Lysine demethylases - LSD1
UNC4219	0.815349	0.549481	0.682415	CBX7/CBX4 neg ctrl
MZ1	0.811822	0.557776	0.684799
ML324	0.601016	0.775244	0.68813
SGI-1776	0.518333	0.864697	0.691515
GSK814	0.540291	0.848254	0.694273
CPI-360	0.61838	0.770701	0.69454
UNC7145	0.983803	0.436147	0.709975
BAY-598	0.666142	0.759182	0.712662
TDO20824a	0.560213	0.892501	0.726357
Rocilinostat	0.679016	0.779237	0.729127
PCI-34051	0.812286	0.652902	0.732594
RGFP966	0.673036	0.803228	0.738132
PFI-5NC	0.780391	0.701115	0.740753
RVX-208	0.656305	0.827622	0.741963
CHR-6494	0.496916	1.00943	0.753172
BI-9564	0.724589	0.789161	0.756875
ACY-738	0.693649	0.839315	0.766482
J556-63R	0.870943	0.664297	0.76762
5-Iodotubercidin	1.00601	0.529487	0.76775
I-CBP112	0.851223	0.697628	0.774425
CPI-621	0.919093	0.631748	0.775421
PB1/SMARCA	1.11978	0.458616	0.789196
ACY-957	0.94489	0.634126	0.789508
Belinostat	0.670153	0.909579	0.789866
LLY-283	0.635422	0.945861	0.790641
Methylstat (Ester)	0.753532	0.82966	0.791596
UNC0638	0.812052	0.771259	0.791656
SGC6870N	0.873022	0.715466	0.794244
Chaetocin	0.837194	0.75217	0.794682
LLY-507	0.918196	0.680519	0.799357
PFI-5	0.802796	0.799439	0.801117
PCI-24781	0.736355	0.870025	0.80319
TP238	1.11619	0.518969	0.81758
GSK6853	0.946809	0.689379	0.818094
J556-42R	0.993783	0.642607	0.818195
cisACBI1 (neg ctrl)	0.80657	0.832733	0.819651
BI-7273	1.05668	0.593654	0.825169
IOX1 (5-carboxy-8HQ)	0.975041	0.68175	0.828396
TMP195	0.832898	0.824478	0.828688
(E)-JIB-04	1.01062	0.657391	0.834007
PFI-2	1.12886	0.547206	0.838035
MS409N	0.597982	1.07887	0.838425
SGC707	1.01981	0.659381	0.839595
TP422	0.905135	0.786081	0.845608
Olaparib	0.925928	0.767344	0.846636
YX85-35	0.94093	0.7554	0.848165
Tranylcypromine	0.998664	0.702755	0.850709
SGC0946	1.06718	0.644926	0.856052
Santacruzamate	0.850507	0.861751	0.856129
(-)-JQ1 (inactive)	1.02475	0.702825	0.863788
CPI-169	0.992459	0.736649	0.864554
TTK21	0.803898	0.932881	0.86839
PFI-4	0.657814	1.08352	0.870666
L-Moses	0.867696	0.882618	0.875157
VZ185	0.867741	0.883726	0.875734
KDOPZ-32a	0.997346	0.772269	0.884807
GSK J5 (inactive)	1.00636	0.776705	0.891534
NVS-BPTF-C	0.96279	0.820994	0.891892
Valproic acid	1.0277	0.76666	0.897179
GSK484	1.185	0.610356	0.897678
cisMZ1	1.00275	0.801249	0.901999
GSK-LSD1 (irreversible)	0.860987	0.947701	0.904344
TMP269	0.94657	0.864748	0.905659
A-486	0.953191	0.859285	0.906238
BI1374 (neg ctrl)	0.862199	0.951456	0.906828
D-Moses	0.828802	0.993512	0.911157
TP-064N	1.02802	0.799571	0.913797
GSK815	0.940861	0.88866	0.914761
NVS-CECR2-C	0.905005	0.930812	0.917908
GSK4027	1.00841	0.827692	0.91805
KDOAM-25a	0.703788	1.14142	0.922606
GSK864	0.789104	1.06061	0.924859
BI9564	1.00445	0.845488	0.92497
CI-994	0.876252	0.975095	0.925674
CBP/BRD4 (0383)	1.05707	0.795104	0.926087
PFI-3	0.811449	1.0429	0.927174
YX116-56B	0.815249	1.04059	0.92792
RTS-V5	0.893478	0.96465	0.929064
GSK591	1.05383	0.805015	0.92942
BAY-299	0.807953	1.06577	0.936862
UNC6934	0.936554	0.943717	0.940135
MAZ1805	0.936289	0.944723	0.940506
Tazemetostat (EPZ-6438)	1.07534	0.805932	0.940638
Tubastatin A HCl	1.0103	0.874355	0.942325
IOX2	0.787734	1.10039	0.944059
UNC2400	1.19738	0.693329	0.945354
SGC3027N	0.970747	0.927884	0.949316
MS049	1.07723	0.821669	0.949448
YX49-92B	0.776092	1.13807	0.957083
GSK106	1.21192	0.710305	0.961115
Bromosporine	1.30473	0.624075	0.964404
EX 527	1.11498	0.814728	0.964852
dTRIM24	0.977602	0.961354	0.969478
CXD101	1.31089	0.628969	0.969929
J556-143	1.19796	0.743417	0.97069
LP99	1.18498	0.756595	0.970787
BAY6035	0.811651	1.1338	0.972723
BAZ2-ICR	0.620397	1.32538	0.972887
GSK959	1.36571	0.586837	0.976274
TP-472	0.969792	0.984064	0.976928
NI-57	1.11627	0.846003	0.981135
KDOOA012000	1.00262	0.95985	0.981234
TRIM24/BRPF	1.16312	0.800934	0.982025
MRK-740-NC	0.85307	1.11951	0.986288
MS023	0.853652	1.12845	0.991053
J556-70R	1.42231	0.564434	0.993372
K00135	1.24011	0.758915	0.999514
AZD5153	0.871014	1.12891	0.999961
YX39-31b	1.1585	0.842029	1.00026
NVS-BPTF-1	1.09117	0.911118	1.00114
OICR-9429	0.867497	1.1365	1.002
(+)-JQ1	1.25676	0.752607	1.00468
ZXH-3-26	0.949218	1.06978	1.0095
dBRD9	0.937674	1.08303	1.01035
AMI-1	0.986036	1.04242	1.01423
MAZ1392	1.06206	0.978155	1.02011
AGK2	1.26661	0.774908	1.02076
Rucaparib	0.58451	1.45978	1.02215
UNC3866	0.781148	1.26632	1.02374
KDM5-C70	1.20156	0.856465	1.02901
SGC6870	1.03372	1.02836	1.03104
C646	1.35001	0.722505	1.03626
SGC3027	0.953524	1.12686	1.04019
KDOAM32	1.24718	0.837479	1.04233
ACBI1	0.830863	1.26256	1.04671
cis VZ185 (neg ctrl)	0.937765	1.17121	1.05449
BI1347	0.965946	1.14558	1.05576
GSK2879552	1.2489	0.865116	1.05701
SMARCA	1.0565	1.06922	1.06286
TP-064	1.38042	0.746129	1.06327
A-196	0.971116	1.15695	1.06403
UNC1215	1.4495	0.683999	1.06675
GSK9311	1.38363	0.75463	1.06913
MOZ-IN-3	1.39315	0.746018	1.06959
A-366	0.737606	1.4252	1.0814
SGC-CBP30	1.29279	0.872832	1.08281
GSK343	0.925924	1.25708	1.0915
BI6354	1.4183	0.769973	1.09414
5-Azacitidine	1.01843	1.18757	1.103
UNC0642	0.910684	1.3157	1.11319
Ski73	1.38941	0.838211	1.11381
5-Azadeoxycitidine	1.55887	0.673453	1.11616
CPTH2	0.914192	1.31821	1.1162
TP-472N	1.01415	1.22372	1.11894
A-485	1.52013	0.729172	1.12465
TDO20826a	1.18487	1.07679	1.13083
OF-1	1.31707	0.95568	1.13637
IACS9571	1.10383	1.16967	1.13675
NVS-MLLT-1	1.02302	1.25075	1.13689
UNC1999	0.765284	1.5138	1.13954
PFI-1	1.25983	1.05511	1.15747
MS003	0.95015	1.36537	1.15776
A-395	1.12994	1.19463	1.16229
DUAL1946	1.60108	0.72841	1.16475
WM-1119	1.37962	0.964313	1.17197
BI9321	1.26201	1.11332	1.18767
I-BET	1.20708	1.1946	1.20084
GSK4028	1.51984	0.966181	1.24301
SGC-iMLLT	1.19822	1.33628	1.26725
BI9466	1.84696	0.781548	1.31426
I-BRD9	1.45191	1.20291	1.32741
GSK2801	1.94171	0.722586	1.33215
Trichostatin A	1.52843	1.40077	1.4646
