# Supplementary material for: ID3 deficiency alters chromatin accessibility at DSB sites and enhances vulnerability to HDAC inhibition
Source: Int J Cancer. 2026 Feb 24;158(12):3173–86. doi: 10.1002/ijc.70400 (PMC13106931; doi:10.1002/ijc.70400)
Supplement: Supplementary file 3 — Table S3. Differentially expressed genes after recovery from HDACi (KO_TvsUT). [file IJC-158-3173-s005.xlsx]

## Sheet: degs_padj_lfc1
	baseMean	log2FoldChange	lfcSE	pvalue	padj	symbol
ENSG00000100121	16.0781	-4.46719	0.873269	1.27445e-07	1.288e-06	GGTLC2
ENSG00000242512	5.7106	-4.00188	1.39163	0.000286103	0.00139096	LINC01206
ENSG00000141052	67.9308	-3.74957	0.348621	1.28366e-27	7.8456e-26	MYOCD
ENSG00000111913	108.99	-3.69882	0.276274	5.87075e-42	7.35133e-40	RIPOR2
ENSG00000152611	52.0391	-3.67544	0.399028	2.75613e-21	1.11417e-19	CAPSL
ENSG00000134061	26.7284	-3.05401	0.487853	3.442e-11	5.76079e-10	CD180
ENSG00000153993	28.9309	-3.02627	0.452691	2.84444e-12	5.46942e-11	SEMA3D
ENSG00000118194	447.484	-2.95148	0.13947	1.00433e-100	7.11205e-98	TNNT2
ENSG00000180152	5.73016	-2.55712	1.05625	0.0014114	0.0056052	XIAPP3
ENSG00000265015	11.0131	-2.55108	0.705828	2.5808e-05	0.000161239	NA
ENSG00000258115	51.5713	-2.52919	0.321467	3.31348e-16	9.2078e-15	NA
ENSG00000169184	3742.12	-2.5043	0.083996	1.45201e-196	7.45461e-193	MN1
ENSG00000251350	214.799	-2.44289	0.169588	6.12429e-48	1.05688e-45	LINC02475
ENSG00000178343	196.622	-2.3922	0.191066	1.84687e-37	1.94499e-35	SHISA3
ENSG00000204103	28.3524	-2.33203	0.403689	6.94403e-10	9.95828e-09	MAFB
ENSG00000272944	6.4804	-2.26085	0.988531	0.00145118	0.00573828	NA
ENSG00000149043	18.2804	-2.22098	0.508945	1.11553e-06	9.31998e-06	SYT8
ENSG00000145824	162.482	-2.21808	0.196441	1.58674e-30	1.12752e-28	CXCL14
ENSG00000165655	897.406	-2.19728	0.126194	4.07035e-69	1.3268e-66	ZNF503
ENSG00000132561	806.507	-2.16432	0.102935	3.16682e-99	2.09787e-96	MATN2
ENSG00000254885	39.1995	-2.13949	0.353762	1.27563e-10	1.99819e-09	NA
ENSG00000101463	61.4742	-2.11155	0.290675	3.93129e-14	9.35492e-13	SYNDIG1
ENSG00000238334	26.8451	-2.09336	0.408046	2.45104e-08	2.8026e-07	NA
ENSG00000144476	1949.26	-2.08523	0.102138	9.07065e-94	5.1743e-91	ACKR3
ENSG00000184845	450.568	-2.06401	0.125868	1.21989e-61	3.38537e-59	DRD1
ENSG00000120594	619.741	-2.04207	0.113302	1.20683e-73	4.50608e-71	PLXDC2
ENSG00000140937	258.179	-2.03482	0.144458	2.97883e-46	4.66971e-44	CDH11
ENSG00000250986	24.1592	-2.02965	0.444742	3.36675e-07	3.13274e-06	NA
ENSG00000196074	136.147	-2.01618	0.229066	1.26163e-19	4.50589e-18	SYCP2
ENSG00000230806	15.6193	-2.00752	0.539918	1.55088e-05	0.000101494	SRGAP2-AS1
ENSG00000182580	371.652	-1.98938	0.134018	5.13536e-51	1.00438e-48	EPHB3
ENSG00000169760	145.222	-1.98222	0.187855	4.3751e-27	2.59673e-25	NLGN1
ENSG00000112769	258.595	-1.95808	0.153088	1.36573e-38	1.5326e-36	LAMA4
ENSG00000175928	1650.03	-1.94696	0.0912746	5.70317e-102	4.50463e-99	LRRN1
ENSG00000227082	21.9151	-1.94559	0.483259	4.49865e-06	3.31323e-05	LINC02798
ENSG00000234264	13.1255	-1.93535	0.610765	0.000114013	0.000613887	DEPDC1-AS1
ENSG00000223495	42.2535	-1.92144	0.323912	2.4203e-10	3.66003e-09	NA
ENSG00000186530	133.548	-1.92038	0.185379	3.37616e-26	1.89434e-24	NA
ENSG00000102290	42.4001	-1.89569	0.320055	2.28667e-10	3.46817e-09	PCDH11X
ENSG00000261409	11.7632	-1.88785	0.648416	0.000228819	0.00113778	NA
ENSG00000048540	17.5449	-1.88059	0.522828	2.25495e-05	0.000142661	LMO3
ENSG00000235887	43.7864	-1.87838	0.32059	3.78786e-10	5.61643e-09	NA
ENSG00000167800	99.8421	-1.87807	0.23147	3.78801e-17	1.13563e-15	TBX10
ENSG00000260432	9.07798	-1.86427	0.810633	0.00119644	0.00486055	NA
ENSG00000196542	9.92463	-1.84569	0.742484	0.000748672	0.00323542	SPTSSB
ENSG00000154736	33.6938	-1.83437	0.374335	7.38949e-08	7.79407e-07	ADAMTS5
ENSG00000181449	250.737	-1.83172	0.159113	7.06356e-32	5.39246e-30	SOX2
ENSG00000154864	880.729	-1.82599	0.110272	1.48084e-62	4.16583e-60	PIEZO2
ENSG00000102678	73.1423	-1.79253	0.256279	2.53212e-13	5.57337e-12	FGF9
ENSG00000169439	2817.81	-1.7822	0.0786362	7.05124e-115	7.24021e-112	SDC2
ENSG00000135324	61.5262	-1.7726	0.258186	5.08095e-13	1.08577e-11	MRAP2
ENSG00000171246	10.632	-1.75142	0.658438	0.000527439	0.00237793	NPTX1
ENSG00000203666	140.595	-1.71751	0.190575	2.17014e-20	8.2377e-19	EFCAB2
ENSG00000198353	34.5511	-1.71511	0.380746	4.02158e-07	3.67054e-06	HOXC4
ENSG00000224763	17.3327	-1.71445	0.52857	7.68832e-05	0.000431151	FDPSP8
ENSG00000111186	232.411	-1.70795	0.159065	6.13391e-28	3.85217e-26	WNT5B
ENSG00000213626	698.208	-1.69467	0.117785	3.8757e-48	6.80268e-46	LBH
ENSG00000224842	17.4244	-1.69234	0.488638	3.93289e-05	0.000235675	NA
ENSG00000189184	422.113	-1.68736	0.119058	1.19819e-46	1.89278e-44	PCDH18
ENSG00000073146	98.7683	-1.66205	0.208768	1.3292e-16	3.83377e-15	MOV10L1
ENSG00000173406	55.1322	-1.6533	0.301505	2.91164e-09	3.82067e-08	DAB1
ENSG00000076716	1316.54	-1.64903	0.0896043	1.11494e-76	4.48949e-74	GPC4
ENSG00000177108	32.6777	-1.64547	0.355297	2.71629e-07	2.56467e-06	ZDHHC22
ENSG00000166448	66.2146	-1.64366	0.261429	2.44975e-11	4.19234e-10	TMEM130
ENSG00000272761	111.059	-1.64332	0.206966	1.53955e-16	4.42184e-15	NA
ENSG00000234382	14.4868	-1.63857	0.579159	0.000290753	0.00141123	NA
ENSG00000143869	58.7571	-1.62611	0.278774	4.14926e-10	6.13457e-09	GDF7
ENSG00000133687	1261.76	-1.6227	0.091723	4.51465e-71	1.51988e-68	TMTC1
ENSG00000121871	73.1862	-1.56953	0.245986	1.66179e-11	2.92931e-10	SLITRK3
ENSG00000064218	22.4567	-1.55888	0.436862	2.39234e-05	0.000150564	DMRT3
ENSG00000183454	70.2936	-1.55796	0.237943	4.78362e-12	9.01252e-11	GRIN2A
ENSG00000256254	8.69168	-1.55788	0.755531	0.0022034	0.00823907	LOC100421658
ENSG00000146013	13.338	-1.55695	0.59122	0.000571472	0.00254787	GFRA3
ENSG00000123080	2261.11	-1.55296	0.0956337	1.91593e-60	5.04429e-58	CDKN2C
ENSG00000164619	25.8677	-1.55061	0.402177	8.74753e-06	6.04643e-05	BMPER
ENSG00000205213	1358.94	-1.54536	0.15828	1.32795e-23	6.19793e-22	LGR4
ENSG00000143995	1081.17	-1.54254	0.112895	1.6709e-43	2.25747e-41	MEIS1
ENSG00000066279	6168.65	-1.52509	0.31643	9.70972e-08	1.00656e-06	ASPM
ENSG00000146674	7.31799	-1.5179	0.867945	0.00446539	0.0151298	IGFBP3
ENSG00000147408	73.45	-1.49906	0.237405	2.19622e-11	3.78687e-10	CSGALNACT1
ENSG00000101074	23.783	-1.49316	0.406251	1.8202e-05	0.000117399	R3HDML
ENSG00000150051	94.1866	-1.48996	0.219285	1.07912e-12	2.20506e-11	MKX
ENSG00000234996	21.3346	-1.4897	0.451619	7.36134e-05	0.000414057	ACTG1P25
ENSG00000172348	249.131	-1.4839	0.14733	6.18601e-25	3.20798e-23	RCAN2
ENSG00000128606	632.757	-1.47873	0.127076	2.44259e-32	1.92188e-30	LRRC17
ENSG00000186472	8996.95	-1.47838	0.105944	2.41713e-45	3.64986e-43	PCLO
ENSG00000156475	35.9224	-1.47691	0.342605	1.1546e-06	9.60736e-06	PPP2R2B
ENSG00000170523	7.12919	-1.47405	0.946795	0.00547663	0.0179719	KRT83
ENSG00000196787	266.846	-1.47073	0.140126	8.61586e-27	4.9701e-25	H2AC11
ENSG00000102468	19.3575	-1.47024	0.473369	0.000147865	0.000772265	HTR2A
ENSG00000225783	1017.04	-1.46744	0.100421	1.73999e-49	3.2782e-47	MIAT
ENSG00000197614	102.433	-1.45861	0.219172	2.73578e-12	5.27035e-11	MFAP5
ENSG00000136122	1309.52	-1.45246	0.137272	3.35066e-27	2.01786e-25	BORA
ENSG00000163430	23818.9	-1.45089	0.0742341	1.47729e-85	7.05528e-83	FSTL1
ENSG00000165164	11.2459	-1.44809	0.751635	0.00285519	0.0103393	CFAP47
ENSG00000254602	163.05	-1.44391	0.16819	9.34757e-19	3.12133e-17	NA
ENSG00000122145	63.2652	-1.43807	0.255551	1.56894e-09	2.1566e-08	TBX22
ENSG00000253327	19.2314	-1.41621	0.505289	0.000344306	0.00164319	RAD21-AS1
ENSG00000228313	21.5838	-1.41234	0.440264	0.000106952	0.000579362	NA
ENSG00000071575	1560.88	-1.40693	0.0909282	4.85476e-55	1.10775e-52	TRIB2
ENSG00000226044	12.4022	-1.40425	0.634382	0.00160108	0.00623668	NA
ENSG00000105855	415.693	-1.40398	0.125177	3.31201e-30	2.32135e-28	ITGB8
ENSG00000174403	19.1075	-1.40177	0.460408	0.00016672	0.000856796	NA
ENSG00000164161	53.4773	-1.40153	0.271819	2.07127e-08	2.40586e-07	HHIP
ENSG00000024526	3909.39	-1.39934	0.313638	5.82923e-07	5.15099e-06	DEPDC1
ENSG00000172086	37.5513	-1.39868	0.329149	1.85454e-06	1.4906e-05	KRCC1
ENSG00000163535	3741.75	-1.39695	0.303677	3.09187e-07	2.89666e-06	SGO2
ENSG00000205795	172.14	-1.3961	0.162962	9.26222e-19	3.09787e-17	CYS1
ENSG00000146966	73.6807	-1.39388	0.24417	8.41933e-10	1.19571e-08	DENND2A
ENSG00000259807	57.913	-1.38223	0.270683	2.79771e-08	3.17248e-07	NA
ENSG00000118985	2554.3	-1.37809	0.0768667	6.4223e-73	2.27394e-70	ELL2
ENSG00000180447	128.186	-1.37727	0.197957	2.75784e-13	6.04537e-12	GAS1
ENSG00000004846	85.625	-1.37505	0.218624	2.86901e-11	4.86122e-10	ABCB5
ENSG00000112984	7157.01	-1.3721	0.0723917	3.23522e-81	1.44431e-78	KIF20A
ENSG00000102466	120.115	-1.36687	0.222715	8.20059e-11	1.31981e-09	FGF14
ENSG00000113083	1448.86	-1.35766	0.100029	5.95801e-43	7.89378e-41	LOX
ENSG00000134222	4756.57	-1.35421	0.0858513	5.98012e-57	1.47961e-54	PSRC1
ENSG00000259345	27.1753	-1.34936	0.388863	4.26771e-05	0.000253666	NA
ENSG00000170153	1248.07	-1.34782	0.101192	1.82987e-41	2.18479e-39	RNF150
ENSG00000119397	2678.94	-1.34676	0.085671	1.00927e-56	2.4384e-54	CNTRL
ENSG00000179083	198.467	-1.34373	0.160496	5.92888e-18	1.86742e-16	FAM133A
ENSG00000271020	41.4042	-1.341	0.341129	7.09513e-06	5.01396e-05	NA
ENSG00000110148	62.7214	-1.33803	0.252401	9.9551e-09	1.20898e-07	CCKBR
ENSG00000118193	4699.43	-1.33109	0.141105	3.55084e-22	1.51917e-20	KIF14
ENSG00000170540	7156.24	-1.32786	0.338826	6.53381e-06	4.65736e-05	ARL6IP1
ENSG00000038295	98.6128	-1.32374	0.20777	1.60297e-11	2.83536e-10	TLL1
ENSG00000171243	58.5842	-1.31658	0.279822	2.40289e-07	2.29408e-06	SOSTDC1
ENSG00000117650	3835.7	-1.31461	0.0874777	4.74527e-52	9.6484e-50	NEK2
ENSG00000196562	81.9746	-1.31309	0.227629	7.05028e-10	1.00966e-08	SULF2
ENSG00000103740	23.3151	-1.3106	0.411835	0.000114434	0.000615993	ACSBG1
ENSG00000139209	61.3874	-1.30976	0.25932	4.17323e-08	4.59771e-07	SLC38A4
ENSG00000126787	12848.4	-1.30925	0.121379	3.38572e-28	2.16602e-26	DLGAP5
ENSG00000188133	14.5695	-1.3043	0.582123	0.00147498	0.00581274	TMEM215
ENSG00000179603	138.465	-1.30414	0.208331	4.09009e-11	6.80619e-10	GRM8
ENSG00000139291	1241.53	-1.30027	0.137179	2.47414e-22	1.07419e-20	TMEM19
ENSG00000140451	4054.22	-1.30007	0.088024	1.9702e-50	3.81698e-48	PIF1
ENSG00000100027	229.139	-1.29436	0.141438	5.22029e-21	2.0776e-19	YPEL1
ENSG00000234323	6.52332	-1.29184	1.12863	0.00893878	0.0272799	LINC01505
ENSG00000170381	828.133	-1.2916	0.106887	1.40236e-34	1.26746e-32	SEMA3E
ENSG00000129195	2990.5	-1.29039	0.0884044	2.60366e-49	4.8608e-47	PIMREG
ENSG00000115363	1922.49	-1.28273	0.0821205	4.64293e-56	1.08349e-53	EVA1A
ENSG00000130052	1608.99	-1.28208	0.0901827	6.60069e-47	1.06734e-44	STARD8
ENSG00000117598	22.6261	-1.27515	0.423235	0.000197192	0.000995218	PLPPR5
ENSG00000069206	9.39762	-1.27463	0.728124	0.00470128	0.0157909	ADAM7
ENSG00000134115	17.5075	-1.27269	0.485862	0.000669317	0.00293072	CNTN6
ENSG00000133401	570.675	-1.27131	0.122678	3.47023e-26	1.94181e-24	PDZD2
ENSG00000263335	47.3066	-1.26951	0.286076	7.78978e-07	6.7243e-06	NA
ENSG00000233723	18.1266	-1.26935	0.515259	0.000992203	0.00413555	LINC01122
ENSG00000168675	1514.85	-1.26847	0.0859471	2.80971e-50	5.34262e-48	LDLRAD4
ENSG00000214578	28.9269	-1.26375	0.369639	5.03058e-05	0.000294576	NA
ENSG00000229619	22.1242	-1.26346	0.437514	0.000318166	0.00153161	MBNL1-AS1
ENSG00000114107	1797.38	-1.26333	0.139541	1.36118e-20	5.22489e-19	CEP70
ENSG00000100433	18.0706	-1.26209	0.509087	0.000864431	0.00367155	KCNK10
ENSG00000172987	16.4975	-1.2592	0.502596	0.000888885	0.00375754	HPSE2
ENSG00000246777	12.744	-1.25905	0.620651	0.00285595	0.0103402	DYNC1LI2-DT
ENSG00000205176	10.0073	-1.25834	0.702514	0.00405764	0.0139624	NA
ENSG00000138778	6538.97	-1.25783	0.161423	6.04882e-16	1.64965e-14	CENPE
ENSG00000002933	120.116	-1.25449	0.199027	2.4247e-11	4.15292e-10	TMEM176A
ENSG00000184221	24.6337	-1.24866	0.408108	0.000185104	0.000940447	OLIG1
ENSG00000213976	10.0827	-1.23975	0.726063	0.00501043	0.0166765	NA
ENSG00000260158	34.5095	-1.23938	0.334795	2.00972e-05	0.000128412	NA
ENSG00000261719	13.7642	-1.23821	0.572893	0.00208585	0.00785605	NA
ENSG00000223547	286.484	-1.23683	0.146533	3.62179e-18	1.17314e-16	ZNF844
ENSG00000232594	21.1431	-1.23462	0.466771	0.000594313	0.0026366	NA
ENSG00000260742	8.28992	-1.2346	0.807131	0.00661719	0.0211043	NA
ENSG00000185432	116.699	-1.23449	0.193007	1.78926e-11	3.14322e-10	TMT1A
ENSG00000116833	22.062	-1.23076	0.423686	0.000289172	0.00140455	NR5A2
ENSG00000214960	65.0652	-1.22988	0.246411	5.82743e-08	6.27212e-07	CRPPA
ENSG00000151466	1254.35	-1.22987	0.125432	1.11248e-23	5.23989e-22	SCLT1
ENSG00000137812	5859.8	-1.22907	0.156458	3.76983e-16	1.04196e-14	KNL1
ENSG00000101447	5564.52	-1.22584	0.0749233	3.73278e-61	1.00864e-58	FAM83D
ENSG00000149212	1216.79	-1.22558	0.171246	8.11535e-14	1.87255e-12	SESN3
ENSG00000086991	288.519	-1.22537	0.166066	1.81949e-14	4.47485e-13	NOX4
ENSG00000273007	18.5103	-1.22376	0.496923	0.000974381	0.00407119	NA
ENSG00000260739	50.1957	-1.22191	0.304905	5.0721e-06	3.6871e-05	NA
ENSG00000253051	20.8636	-1.22037	0.433319	0.000396054	0.00185863	SNORA31B
ENSG00000146555	1276.57	-1.21888	0.101041	1.55025e-34	1.39021e-32	SDK1
ENSG00000222486	11.1213	-1.21843	0.654954	0.00395882	0.0136636	RNU6-77P
ENSG00000146411	800.395	-1.21716	0.13302	5.93704e-21	2.34467e-19	SLC2A12
ENSG00000260412	16.1852	-1.21564	0.564549	0.00211263	0.00794741	NA
ENSG00000198542	1966.28	-1.21359	0.0832915	4.40797e-49	8.15515e-47	ITGBL1
ENSG00000163683	236.508	-1.2134	0.140311	5.68375e-19	1.94212e-17	SMIM14
ENSG00000072657	109.536	-1.20976	0.201604	2.12884e-10	3.24557e-09	TRHDE
ENSG00000141668	30.4934	-1.20869	0.370649	9.6542e-05	0.000528267	CBLN2
ENSG00000101977	114.2	-1.20761	0.20884	7.92783e-10	1.12825e-08	MCF2
ENSG00000235748	13.9457	-1.20081	0.572701	0.00251703	0.00927337	NA
ENSG00000213347	1383.75	-1.19901	0.129196	1.61678e-21	6.61397e-20	MXD3
ENSG00000186193	3922.93	-1.1983	0.102065	5.50234e-33	4.51985e-31	SAPCD2
ENSG00000091986	7832.93	-1.19506	0.0731161	4.74007e-61	1.26418e-58	CCDC80
ENSG00000121957	4457.81	-1.19012	0.11463	3.0549e-26	1.71878e-24	GPSM2
ENSG00000101825	6.98059	-1.1878	1.00151	0.00926271	0.0281056	MXRA5
ENSG00000105974	12163.9	-1.18615	0.0985997	2.55741e-34	2.25403e-32	CAV1
ENSG00000166147	2042.14	-1.18437	0.0841812	6.22328e-46	9.68192e-44	FBN1
ENSG00000176222	2980.77	-1.183	0.347422	5.1974e-05	0.000303049	ZNF404
ENSG00000170509	12.1818	-1.18269	0.621991	0.00375868	0.0130894	HSD17B13
ENSG00000138641	532.678	-1.18108	0.121872	3.91892e-23	1.7924e-21	HERC3
ENSG00000163053	56.0601	-1.17616	0.269655	1.19882e-06	9.94304e-06	SLC16A14
ENSG00000179299	606.843	-1.17587	0.103794	1.04111e-30	7.50187e-29	NSUN7
ENSG00000158402	1351.2	-1.17458	0.0963096	3.28195e-35	3.1348e-33	CDC25C
ENSG00000273081	11.6934	-1.17056	0.653465	0.00456397	0.0154357	NA
ENSG00000250563	26.8058	-1.17053	0.376698	0.000169744	0.000870595	NA
ENSG00000226767	13.0937	-1.1696	0.677093	0.0046664	0.015708	NA
ENSG00000137962	5957.12	-1.16701	0.128761	1.33951e-20	5.15134e-19	ARHGAP29
ENSG00000197496	277.085	-1.16694	0.132346	1.26519e-19	4.51077e-18	SLC2A10
ENSG00000125898	751.731	-1.16256	0.126783	4.78939e-21	1.91352e-19	FAM110A
ENSG00000256248	8.57515	-1.16232	0.788894	0.00768393	0.0240032	NA
ENSG00000251303	28.9515	-1.16027	0.364121	0.000132746	0.000702598	CAB39P1
ENSG00000145681	6188.35	-1.15999	0.0769114	2.25564e-52	4.63218e-50	HAPLN1
ENSG00000257052	7.316	-1.15958	0.86432	0.0092464	0.0280686	NA
ENSG00000176244	347.249	-1.15949	0.124151	9.7812e-22	4.04973e-20	ACBD7
ENSG00000166669	477.722	-1.15844	0.16139	1.03196e-13	2.35209e-12	ATF7IP2
ENSG00000154975	19.3331	-1.15568	0.476699	0.00119162	0.0048477	CA10
ENSG00000226237	12.4471	-1.15325	0.592642	0.00362496	0.0126753	GAS1RR
ENSG00000115461	2848.19	-1.1524	0.0953932	1.39672e-34	1.26746e-32	IGFBP5
ENSG00000183850	14.9298	-1.15159	0.602636	0.00343323	0.0120997	ZNF730
ENSG00000259458	20.318	-1.14955	0.461647	0.000934826	0.00393474	MGC15885
ENSG00000205832	14.033	-1.14882	0.569982	0.00318171	0.0113174	C16orf96
ENSG00000136108	6172.5	-1.14812	0.115737	3.6453e-24	1.77814e-22	CKAP2
ENSG00000138764	1800.77	-1.14738	0.139947	2.59323e-17	7.84308e-16	CCNG2
ENSG00000091137	36.7955	-1.14721	0.321483	3.42293e-05	0.0002076	SLC26A4
ENSG00000271524	13.1579	-1.14706	0.665472	0.00477544	0.0160112	BNIP3P17
ENSG00000174428	68.4227	-1.14447	0.238973	1.84088e-07	1.80709e-06	GTF2IRD2B
ENSG00000248774	14.5746	-1.14333	0.559319	0.00301317	0.0108135	NA
ENSG00000121621	3143.59	-1.14106	0.148575	1.09321e-15	2.91562e-14	KIF18A
ENSG00000198342	31.8898	-1.13948	0.34127	7.61793e-05	0.000427554	ZNF442
ENSG00000206535	709.241	-1.13819	0.107979	6.35744e-27	3.71955e-25	LNP1
ENSG00000213186	773.825	-1.13737	0.129393	1.66937e-19	5.90056e-18	TRIM59
ENSG00000110852	814.566	-1.13621	0.126782	3.54257e-20	1.32033e-18	CLEC2B
ENSG00000079841	31.5396	-1.13585	0.355964	0.000138266	0.000728377	RIMS1
ENSG00000116106	135.633	-1.13435	0.173359	6.34904e-12	1.18208e-10	EPHA4
ENSG00000107562	42.4039	-1.13185	0.334697	6.91647e-05	0.000391178	CXCL12
ENSG00000139354	2095.53	-1.13118	0.112006	6.24123e-25	3.22846e-23	GAS2L3
ENSG00000169607	4541.15	-1.1302	0.0923087	2.07698e-35	2.01193e-33	CKAP2L
ENSG00000203817	73.2893	-1.12959	0.287606	8.96472e-06	6.18406e-05	NA
ENSG00000148655	44.4353	-1.12853	0.288693	9.37213e-06	6.43699e-05	LRMDA
ENSG00000227329	33.6599	-1.12807	0.374916	0.000235603	0.00116812	NA
ENSG00000125848	93.1221	-1.12534	0.205976	4.99805e-09	6.32019e-08	FLRT3
ENSG00000188993	54.9744	-1.12319	0.303252	2.10702e-05	0.000134003	LRRC66
ENSG00000136161	129.973	-1.1221	0.179772	4.88071e-11	8.04417e-10	RCBTB2
ENSG00000143228	4464.95	-1.12124	0.147555	3.15964e-15	8.22387e-14	NUF2
ENSG00000197748	84.8352	-1.12017	0.21063	1.08685e-08	1.31368e-07	CFAP43
ENSG00000183729	12.4293	-1.11964	0.643698	0.00503335	0.0167338	NA
ENSG00000137672	16.5906	-1.11826	0.56029	0.00326226	0.0115626	TRPC6
ENSG00000173698	39.9258	-1.11811	0.3162	4.03958e-05	0.000241294	ADGRG2
ENSG00000153956	1045.95	-1.11609	0.133836	8.55063e-18	2.68906e-16	CACNA2D1
ENSG00000138180	10176	-1.11487	0.0960147	4.04736e-32	3.14836e-30	CEP55
ENSG00000168542	20870.7	-1.11244	0.0820162	7.13635e-43	9.39436e-41	COL3A1
ENSG00000154429	1551.86	-1.10939	0.120511	3.84632e-21	1.54273e-19	CCSAP
ENSG00000253661	9.87229	-1.10933	0.704529	0.00721985	0.0227473	ZFHX4-AS1
ENSG00000050438	581.244	-1.10511	0.106168	2.38248e-26	1.34784e-24	SLC4A8
ENSG00000117724	22738.4	-1.10307	0.0866044	3.94571e-38	4.33311e-36	CENPF
ENSG00000154040	492.713	-1.10186	0.115304	1.4851e-22	6.54466e-21	CABYR
ENSG00000198842	23.3246	-1.10042	0.419908	0.000736137	0.00319133	STYXL2
ENSG00000183671	496.134	-1.09814	0.124857	1.74874e-19	6.15989e-18	CMKLR2
ENSG00000169933	77.8104	-1.09738	0.245515	7.12442e-07	6.19421e-06	FRMPD4
ENSG00000229089	285.467	-1.09673	0.166948	6.03459e-12	1.12763e-10	ANKRD20A8P
ENSG00000115163	3342.77	-1.09671	0.079079	1.02128e-44	1.48745e-42	CENPA
ENSG00000149679	1052.53	-1.09575	0.0961783	4.93796e-31	3.60875e-29	CABLES2
ENSG00000197013	39.7932	-1.09549	0.305795	3.35135e-05	0.00020368	ZNF429
ENSG00000151790	117.969	-1.0941	0.195336	2.38825e-09	3.17239e-08	TDO2
ENSG00000104313	394.867	-1.09325	0.131304	1.04948e-17	3.27539e-16	EYA1
ENSG00000187950	8.22695	-1.09161	0.881084	0.0109102	0.0321544	OVCH1
ENSG00000170390	174.225	-1.09154	0.172508	2.70895e-11	4.60903e-10	DCLK2
ENSG00000169218	12.1438	-1.08841	0.613314	0.00502227	0.0167024	RSPO1
ENSG00000272572	29.4026	-1.08716	0.363992	0.000258426	0.00126902	NA
ENSG00000213232	335.288	-1.08377	0.133282	5.46371e-17	1.62849e-15	NA
ENSG00000265750	26.5168	-1.08316	0.387907	0.000467486	0.00214724	NA
ENSG00000064692	11.5624	-1.08195	0.642745	0.00619336	0.0199603	SNCAIP
ENSG00000004799	45.6405	-1.0817	0.297813	2.99328e-05	0.000184351	PDK4
ENSG00000261584	49.5704	-1.08165	0.30947	4.21471e-05	0.000250952	NA
ENSG00000261266	11.9945	-1.08122	0.64263	0.00627053	0.0201584	NA
ENSG00000111665	6809.22	-1.08055	0.0745889	1.67228e-48	3.01246e-46	CDCA3
ENSG00000144619	289.258	-1.08	0.133618	7.59068e-17	2.23327e-15	CNTN4
ENSG00000169136	1118.99	-1.07998	0.0922574	1.31166e-32	1.05632e-30	ATF5
ENSG00000087586	9036.02	-1.07696	0.0740533	7.57673e-49	1.38925e-46	AURKA
ENSG00000259897	30.7988	-1.07428	0.355289	0.000243749	0.0012056	NA
ENSG00000077264	491.161	-1.07303	0.113373	3.6993e-22	1.5794e-20	PAK3
ENSG00000164330	176.378	-1.07128	0.154557	4.89151e-13	1.04637e-11	EBF1
ENSG00000074527	698.755	-1.06947	0.0993842	5.95742e-28	3.75281e-26	NTN4
ENSG00000178202	2597.79	-1.06881	0.0907883	5.89776e-33	4.80621e-31	POGLUT3
ENSG00000111276	3271.58	-1.06859	0.0928625	1.40619e-31	1.05779e-29	CDKN1B
ENSG00000231340	14.5481	-1.06672	0.546775	0.00365495	0.0127606	NA
ENSG00000182010	2020.97	-1.06628	0.150737	1.72132e-13	3.85908e-12	RTKN2
ENSG00000248560	9.66931	-1.06559	0.713563	0.00804065	0.0249505	LOC729707
ENSG00000258545	15.5193	-1.06424	0.540004	0.00357405	0.0125186	RHOXF1-AS1
ENSG00000259439	51.0137	-1.06305	0.269184	8.07141e-06	5.62452e-05	LINC01833
ENSG00000169083	761.343	-1.06298	0.10834	1.26371e-23	5.91153e-22	AR
ENSG00000115419	7910.82	-1.06165	0.156546	1.31834e-12	2.65687e-11	GLS
ENSG00000146197	215.149	-1.06051	0.144843	3.06239e-14	7.37272e-13	SCUBE3
ENSG00000182230	269.349	-1.06049	0.151633	3.23318e-13	7.04099e-12	NA
ENSG00000265415	1252.2	-1.05348	0.109988	1.20622e-22	5.35007e-21	NA
ENSG00000112742	3168.15	-1.0525	0.165251	2.1246e-11	3.67572e-10	TTK
ENSG00000134917	288.267	-1.05229	0.136491	1.4601e-15	3.864e-14	ADAMTS8
ENSG00000245552	36.5213	-1.04932	0.333756	0.000156306	0.00081043	LOC100129203
ENSG00000154229	5204.91	-1.04718	0.0836527	6.81196e-37	6.92527e-35	PRKCA
ENSG00000185985	133.784	-1.04588	0.171078	1.1469e-10	1.81454e-09	SLITRK2
ENSG00000197044	166.003	-1.0448	0.1866	2.63395e-09	3.47404e-08	ZNF441
ENSG00000180340	1816.22	-1.04361	0.105176	4.04181e-24	1.96224e-22	FZD2
ENSG00000235269	43.1214	-1.04294	0.336742	0.00020653	0.0010375	LINC02331
ENSG00000185306	19.862	-1.04147	0.461306	0.00206958	0.00779975	C12orf56
ENSG00000224897	34.3	-1.03984	0.422029	0.00121086	0.00490847	POT1-AS1
ENSG00000253357	102.666	-1.03769	0.199489	2.23348e-08	2.57678e-07	NA
ENSG00000184489	1439.09	-1.03693	0.117132	9.83357e-20	3.56159e-18	PTP4A3
ENSG00000266017	147.481	-1.03665	0.198173	1.96738e-08	2.29427e-07	MIR4477B
ENSG00000188452	154.274	-1.03662	0.182688	1.7198e-09	2.34982e-08	CERKL
ENSG00000272473	40.5245	-1.03646	0.308943	8.16736e-05	0.000454539	NA
ENSG00000272267	23.5146	-1.03492	0.423829	0.00129571	0.00521023	NA
ENSG00000259176	176.315	-1.03287	0.156841	5.76353e-12	1.07894e-10	NA
ENSG00000223891	361.182	-1.03183	0.127357	5.96514e-17	1.7728e-15	OSER1-DT
ENSG00000129038	1786.41	-1.03027	0.12474	1.68091e-17	5.18305e-16	LOXL1
ENSG00000153064	58.4736	-1.02806	0.261014	9.31716e-06	6.40566e-05	BANK1
ENSG00000227208	28.2917	-1.02681	0.393079	0.000796848	0.00341345	NA
ENSG00000138182	4221.51	-1.02643	0.159262	1.33432e-11	2.39107e-10	KIF20B
ENSG00000248265	46.6822	-1.02613	0.285442	3.5155e-05	0.000212711	FLJ12825
ENSG00000204262	5939.93	-1.02443	0.0875403	1.46921e-32	1.17399e-30	COL5A2
ENSG00000261727	13.8443	-1.02374	0.551574	0.0048294	0.0161499	NA
ENSG00000236266	26.255	-1.02275	0.376515	0.000654228	0.00287139	NA
ENSG00000079435	502.582	-1.02087	0.124136	2.24758e-17	6.83471e-16	LIPE
ENSG00000185361	2640.37	-1.02045	0.0790449	4.7602e-39	5.40086e-37	TNFAIP8L1
ENSG00000151917	58.2163	-1.01966	0.256843	8.25267e-06	5.74108e-05	BEND6
ENSG00000267745	130.02	-1.01955	0.180765	2.07421e-09	2.78405e-08	NA
ENSG00000254245	28.871	-1.01823	0.400929	0.00102372	0.00424366	PCDHGA3
ENSG00000129355	641.163	-1.01705	0.113344	3.31039e-20	1.24055e-18	CDKN2D
ENSG00000256394	19.0899	-1.01322	0.482106	0.0028161	0.0102176	ASIC5
ENSG00000165323	255.655	-1.01194	0.133306	3.88317e-15	1.00056e-13	FAT3
ENSG00000180855	113.713	-1.01179	0.191584	1.64739e-08	1.93984e-07	ZNF443
ENSG00000072864	2517.41	-1.01068	0.0787865	1.41285e-38	1.56834e-36	NDE1
ENSG00000144452	16.3963	-1.00955	0.52015	0.00406612	0.0139822	ABCA12
ENSG00000122966	7599.83	-1.00928	0.0731286	3.10965e-44	4.4347e-42	CIT
ENSG00000226318	10.2317	-1.0084	0.7096	0.00929194	0.0281777	RPS3AP38
ENSG00000236778	32.1276	-1.00829	0.345009	0.000363511	0.00172343	INTS6-AS1
ENSG00000123096	61.2821	-1.00746	0.260107	1.21989e-05	8.16816e-05	SSPN
ENSG00000166851	8644.73	-1.00688	0.0770274	5.94144e-40	6.85469e-38	PLK1
ENSG00000105825	7.00788	-1.00646	0.972367	0.0141317	0.0400068	TFPI2
ENSG00000134363	761.071	-1.00451	0.100193	1.51116e-24	7.55067e-23	FST
ENSG00000184661	5219.92	-1.00301	0.0870536	1.12008e-31	8.45664e-30	CDCA2
ENSG00000145832	113.626	-1.00229	0.197872	4.42041e-08	4.85182e-07	SLC25A48
ENSG00000245648	106.007	-1.00132	0.199809	6.52285e-08	6.96222e-07	KLRK1-AS1
ENSG00000249743	14.225	1.00029	0.550138	0.00495018	0.0164947	NA
ENSG00000165124	12.5893	1.00164	0.571917	0.00565553	0.0184704	SVEP1
ENSG00000168010	1436.34	1.00219	0.0989062	4.9471e-25	2.58508e-23	ATG16L2
ENSG00000102981	97.5094	1.00422	0.211502	2.32766e-07	2.22848e-06	PARD6A
ENSG00000155897	27.1067	1.00435	0.361258	0.000523544	0.00236401	ADCY8
ENSG00000144821	526.783	1.0046	0.116533	8.8413e-19	2.96675e-17	MYH15
ENSG00000225675	80.2116	1.00595	0.219263	5.16115e-07	4.60623e-06	LRP8-DT
ENSG00000234745	14365.4	1.00749	0.0753402	1.11534e-41	1.34733e-39	HLA-B
ENSG00000188342	2858.59	1.0079	0.0810417	2.16749e-36	2.15032e-34	GTF2F2
ENSG00000182368	145.898	1.00847	0.177676	1.55947e-09	2.14503e-08	NA
ENSG00000169427	20.8398	1.00923	0.432208	0.00166836	0.00646075	KCNK9
ENSG00000198435	34.8464	1.01223	0.33856	0.000272257	0.00133026	NRARP
ENSG00000108830	153.274	1.01305	0.169008	2.32226e-10	3.51955e-09	RND2
ENSG00000164078	26.684	1.01378	0.402746	0.00101007	0.0041998	MST1R
ENSG00000238164	23.011	1.01378	0.419132	0.00135157	0.00540103	NA
ENSG00000132932	284.161	1.01737	0.136552	1.23748e-14	3.08036e-13	ATP8A2
ENSG00000135253	63.2461	1.01738	0.24743	4.14425e-06	3.07688e-05	KCP
ENSG00000229656	142.259	1.01939	0.174323	6.14205e-10	8.88888e-09	ITGB1-DT
ENSG00000170684	163.816	1.02	0.196134	2.13428e-08	2.46928e-07	ZNF296
ENSG00000172548	710.547	1.02023	0.0973729	1.39401e-26	7.99645e-25	NIPAL4
ENSG00000181652	59.1483	1.02048	0.247457	4.03573e-06	3.005e-05	ATG9B
ENSG00000122735	108.595	1.02093	0.186487	5.19315e-09	6.54675e-08	DNAI1
ENSG00000267534	107.526	1.02283	0.183788	3.06964e-09	4.01261e-08	S1PR2
ENSG00000171903	431.665	1.02301	0.127478	1.16249e-16	3.38142e-15	CYP4F11
ENSG00000105877	80.3494	1.02321	0.219317	3.68643e-07	3.40398e-06	DNAH11
ENSG00000164283	69.0675	1.02536	0.240249	2.27527e-06	1.79435e-05	ESM1
ENSG00000167702	3303.61	1.02788	0.10985	9.83507e-22	4.06384e-20	KIFC2
ENSG00000249196	1455.59	1.02911	0.0927113	1.52041e-29	1.02371e-27	TMEM132D-AS1
ENSG00000261462	13.2084	1.02999	0.554277	0.00451648	0.0152826	NA
ENSG00000256995	20.7667	1.03022	0.461241	0.00196204	0.00744775	NA
ENSG00000249679	9.72125	1.03035	0.700257	0.00813361	0.0251819	NA
ENSG00000010310	93.8741	1.03038	0.212046	1.29306e-07	1.30488e-06	GIPR
ENSG00000260765	37.0347	1.0352	0.312822	9.26051e-05	0.000509576	NA
ENSG00000116285	3515.29	1.0356	0.0817906	1.19115e-37	1.27403e-35	ERRFI1
ENSG00000105538	64.0197	1.0356	0.240272	1.80764e-06	1.45508e-05	RASIP1
ENSG00000266401	354.362	1.0374	0.121517	1.73881e-18	5.70418e-17	LOC105371967
ENSG00000246528	14.0049	1.0423	0.719233	0.00761495	0.0238203	SLCO5A1-AS1
ENSG00000104953	109.186	1.04274	0.189781	4.4328e-09	5.66689e-08	TLE6
ENSG00000185666	48.1931	1.04358	0.271762	1.28386e-05	8.55174e-05	SYN3
ENSG00000182742	54.3545	1.0457	0.275646	1.5477e-05	0.000101358	HOXB4
ENSG00000225138	1382.08	1.0465	0.102576	2.24636e-25	1.20447e-23	NA
ENSG00000155816	14.9767	1.04788	0.51074	0.00305607	0.0109394	FMN2
ENSG00000074317	95.6913	1.0496	0.209464	5.77655e-08	6.22715e-07	SNCB
ENSG00000088992	506.595	1.05228	0.132087	1.78952e-16	5.09702e-15	TESC
ENSG00000254995	102.801	1.05256	0.20335	2.46727e-08	2.81644e-07	STX16-NPEPL1
ENSG00000137959	65.938	1.05316	0.251804	3.14626e-06	2.40639e-05	IFI44L
ENSG00000022355	60.9933	1.05569	0.265904	7.25411e-06	5.11223e-05	GABRA1
ENSG00000101000	3492.96	1.0573	0.0945076	5.47467e-30	3.76013e-28	PROCR
ENSG00000152292	40.5132	1.05816	0.296761	3.62886e-05	0.00021899	SH2D6
ENSG00000069535	109.993	1.05962	0.186791	1.57251e-09	2.16007e-08	MAOB
ENSG00000164761	344.564	1.05997	0.124669	2.18636e-18	7.14954e-17	TNFRSF11B
ENSG00000167751	70.3715	1.06079	0.23918	9.47279e-07	8.03525e-06	KLK2
ENSG00000213997	16.0218	1.06108	0.511981	0.00285869	0.0103465	NA
ENSG00000255090	62.6937	1.06132	0.259299	4.53804e-06	3.33787e-05	NA
ENSG00000105649	118.678	1.06161	0.185373	1.18327e-09	1.64631e-08	RAB3A
ENSG00000163873	15.5692	1.06199	0.520715	0.00295049	0.01063	GRIK3
ENSG00000144406	128.657	1.06412	0.186837	1.27827e-09	1.77394e-08	UNC80
ENSG00000155846	1005.42	1.06434	0.092797	2.11703e-31	1.58669e-29	PPARGC1B
ENSG00000189143	1170.72	1.06436	0.104914	3.87225e-25	2.03899e-23	CLDN4
ENSG00000139364	14.3008	1.06636	0.576698	0.00442548	0.0150231	TMEM132B
ENSG00000183778	477.097	1.06786	0.109001	1.44663e-23	6.72125e-22	B3GALT5
ENSG00000251604	56.0183	1.07009	0.259262	3.8892e-06	2.90643e-05	NA
ENSG00000072954	937.344	1.07204	0.0940443	4.82474e-31	3.55129e-29	TMEM38A
ENSG00000237222	76.2773	1.07421	0.223596	1.64695e-07	1.63311e-06	LINC01968
ENSG00000237074	10.8945	1.07555	0.645798	0.00577015	0.0187939	NA
ENSG00000166750	1501.2	1.07931	0.0934327	8.70981e-32	6.62462e-30	SLFN5
ENSG00000138028	886.188	1.08006	0.111393	3.51916e-23	1.61316e-21	CGREF1
ENSG00000163803	451.799	1.08049	0.10781	1.42473e-24	7.15363e-23	PLB1
ENSG00000254142	17.8611	1.0812	0.469634	0.00169566	0.00655044	NA
ENSG00000233922	46.9841	1.08261	0.275261	8.44023e-06	5.86362e-05	LINC01694
ENSG00000125730	286.936	1.08289	0.152069	1.14652e-13	2.60454e-12	C3
ENSG00000224940	176.078	1.08585	0.160286	1.31692e-12	2.65661e-11	PRRT4
ENSG00000105409	997.131	1.08767	0.0952981	3.95377e-31	2.93122e-29	ATP1A3
ENSG00000198203	10.225	1.08814	0.717636	0.00732038	0.0230146	SULT1C2
ENSG00000101197	70.6395	1.08847	0.226594	1.68693e-07	1.66552e-06	BIRC7
ENSG00000019186	3329.66	1.09183	0.0828644	1.41709e-40	1.64414e-38	CYP24A1
ENSG00000205744	27.9199	1.09268	0.482592	0.00165108	0.00640593	DENND1C
ENSG00000099365	315.015	1.09402	0.129832	3.9521e-18	1.27611e-16	STX1B
ENSG00000241157	19.0374	1.09436	0.450124	0.0012287	0.00497585	RPL32P32
ENSG00000253227	139.991	1.09527	0.167597	7.29111e-12	1.34287e-10	NA
ENSG00000180263	482.294	1.09578	0.121188	1.86984e-20	7.13739e-19	FGD6
ENSG00000120129	4153.18	1.09817	0.106704	7.11888e-26	3.89849e-24	DUSP1
ENSG00000186517	91.4209	1.0994	0.211917	2.10504e-08	2.43819e-07	ARHGAP30
ENSG00000232629	21.9324	1.09973	0.441524	0.000972609	0.00406544	HLA-DQB2
ENSG00000171223	1592.88	1.09998	0.150022	2.42582e-14	5.90245e-13	JUNB
ENSG00000136002	150.152	1.10305	0.179934	8.74027e-11	1.39899e-09	ARHGEF4
ENSG00000146648	1503.21	1.10352	0.094732	2.58606e-32	2.027e-30	EGFR
ENSG00000091409	7006.81	1.10557	0.0978866	1.59961e-30	1.13275e-28	ITGA6
ENSG00000165973	150.105	1.10612	0.165304	2.48113e-12	4.81593e-11	NELL1
ENSG00000249790	40.9227	1.10726	0.309845	3.43156e-05	0.000208062	NA
ENSG00000112137	120.123	1.10773	0.193265	1.00953e-09	1.41417e-08	PHACTR1
ENSG00000100033	46.9492	1.11047	0.282293	7.93929e-06	5.53997e-05	PRODH
ENSG00000163545	504.683	1.11149	0.113918	1.77928e-23	8.24817e-22	NUAK2
ENSG00000230666	26.383	1.11187	0.403569	0.000491694	0.00224429	NA
ENSG00000267879	10.7807	1.11442	0.644979	0.00508694	0.0168792	NA
ENSG00000140470	116.298	1.11575	0.194904	1.02476e-09	1.43257e-08	ADAMTS17
ENSG00000261488	103.587	1.11673	0.188835	3.54663e-10	5.27779e-09	TBILA
ENSG00000231851	67.3866	1.11787	0.249523	7.22119e-07	6.27037e-06	MRPS9-AS1
ENSG00000078081	360.217	1.12043	0.124248	2.10629e-20	8.01013e-19	LAMP3
ENSG00000168062	45.016	1.1211	0.291525	1.11298e-05	7.52841e-05	BATF2
ENSG00000151224	36.7315	1.12211	0.328945	5.84365e-05	0.000336086	MAT1A
ENSG00000233532	641.856	1.12303	0.110867	4.302e-25	2.25372e-23	LINC00460
ENSG00000204381	5069.69	1.12319	0.0932885	2.39829e-34	2.1229e-32	LAYN
ENSG00000136999	1914.85	1.12906	0.0834557	1.15062e-42	1.4861e-40	CCN3
ENSG00000260996	23.8022	1.13041	0.439189	0.00075853	0.00327251	NA
ENSG00000226312	96.0291	1.13258	0.240904	2.6987e-07	2.55197e-06	CFLAR-AS1
ENSG00000180777	34.0221	1.13512	0.364516	0.000164045	0.000845377	ANKRD30B
ENSG00000236393	52.6476	1.13588	0.281258	5.38581e-06	3.90271e-05	LINC03099
ENSG00000163235	471.818	1.13768	0.113359	1.06495e-24	5.46745e-23	TGFA
ENSG00000169668	26.9006	1.13791	0.422656	0.000595118	0.0026396	NA
ENSG00000223414	11.8529	1.13875	0.606463	0.0038106	0.0132366	NA
ENSG00000163793	9.37288	1.13878	0.828713	0.0078196	0.0243788	DNAJC5G
ENSG00000179935	35.884	1.14251	0.317872	2.90764e-05	0.000179583	LINC00652
ENSG00000132702	24.0296	1.14326	0.433271	0.000627256	0.00276483	HAPLN2
ENSG00000232528	95.3266	1.14349	0.211535	6.6331e-09	8.27063e-08	LOC100289473
ENSG00000163734	29.3436	1.14634	0.409573	0.000380693	0.00179474	CXCL3
ENSG00000128253	15.0335	1.14744	0.520854	0.00197197	0.00747302	RFPL2
ENSG00000138623	3136.1	1.14767	0.094688	8.53568e-35	7.96767e-33	SEMA7A
ENSG00000100385	1045.3	1.14823	0.104511	4.46476e-29	2.95769e-27	IL2RB
ENSG00000240602	33.157	1.1487	0.352857	0.000102848	0.000558603	NA
ENSG00000164951	3097.52	1.14933	0.0868705	6.53819e-41	7.71656e-39	PDP1
ENSG00000249306	267.461	1.15075	0.143693	1.16667e-16	3.38878e-15	LINC01411
ENSG00000162511	44.9652	1.15117	0.282796	4.30832e-06	3.18946e-05	LAPTM5
ENSG00000244128	20.9335	1.15472	0.475707	0.00106419	0.00439458	LINC01322
ENSG00000221946	45.9433	1.15585	0.281308	3.69412e-06	2.77579e-05	FXYD7
ENSG00000134668	208.334	1.15682	0.164873	2.13688e-13	4.73898e-12	SPOCD1
ENSG00000011347	795.296	1.15719	0.107337	4.17747e-28	2.63965e-26	SYT7
ENSG00000228719	17.7175	1.15924	0.485013	0.00120999	0.00490588	NA
ENSG00000008513	3908.25	1.1596	0.0813582	4.31058e-47	7.02557e-45	ST3GAL1
ENSG00000145990	440.923	1.16182	0.116003	1.29214e-24	6.51973e-23	GFOD1
ENSG00000078549	263.58	1.16325	0.133482	2.85215e-19	9.9106e-18	ADCYAP1R1
ENSG00000215009	91.3817	1.16477	0.227136	2.99653e-08	3.38114e-07	ACSM4
ENSG00000186862	283.992	1.16494	0.131939	1.11907e-19	4.02472e-18	PDZD7
ENSG00000237512	97.204	1.16556	0.250825	3.01459e-07	2.83071e-06	UNC5B-AS1
ENSG00000100078	59.8545	1.16558	0.249062	2.73894e-07	2.5825e-06	PLA2G3
ENSG00000170442	96.081	1.16751	0.205953	1.36533e-09	1.88939e-08	KRT86
ENSG00000141750	19.6538	1.16906	0.46049	0.000830533	0.00354149	STAC2
ENSG00000109846	3726.62	1.16907	0.120141	3.34891e-23	1.53855e-21	CRYAB
ENSG00000187714	14.5648	1.1707	0.530433	0.00183345	0.00701673	SLC18A3
ENSG00000105427	169.048	1.17079	0.185632	2.61339e-11	4.45013e-10	CNFN
ENSG00000182752	502.627	1.17155	0.109319	8.85515e-28	5.47739e-26	PAPPA
ENSG00000233577	238.219	1.17532	0.136203	6.49948e-19	2.21349e-17	NA
ENSG00000249526	13.6115	1.17793	0.580725	0.00256236	0.00940326	NA
ENSG00000234841	30.7795	1.17932	0.359851	8.70634e-05	0.000482053	LOC100422627
ENSG00000129455	10.0975	1.17975	0.680947	0.00471925	0.0158409	KLK8
ENSG00000173826	27.7435	1.18256	0.383772	0.00016342	0.000842793	KCNH6
ENSG00000148677	18281.9	1.18552	0.0823745	6.11681e-48	1.05688e-45	ANKRD1
ENSG00000234498	641.522	1.19326	0.0978458	3.36438e-35	3.19866e-33	RPL13AP20
ENSG00000100906	1945.85	1.19449	0.0995809	3.7061e-34	3.21132e-32	NFKBIA
ENSG00000135116	357.43	1.19546	0.12672	4.02476e-22	1.71478e-20	HRK
ENSG00000226510	19.219	1.19564	0.486371	0.00100235	0.00417277	UPK1A-AS1
ENSG00000110786	33.4164	1.19673	0.326326	2.16354e-05	0.000137258	PTPN5
ENSG00000250656	24.3293	1.19687	0.402058	0.000228212	0.00113531	NA
ENSG00000048052	2312.67	1.19908	0.0794892	2.12801e-52	4.41422e-50	HDAC9
ENSG00000108823	24.2275	1.19962	0.389911	0.000167275	0.000859218	SGCA
ENSG00000156510	361.078	1.19984	0.134604	4.63904e-20	1.71963e-18	HKDC1
ENSG00000254887	9.80698	1.20081	0.736954	0.00507169	0.0168395	NA
ENSG00000267424	33.5799	1.20155	0.399207	0.000187781	0.000952873	NA
ENSG00000115590	15.8052	1.20198	0.509876	0.00124992	0.00504984	IL1R2
ENSG00000223802	114.532	1.20308	0.189382	1.94721e-11	3.40323e-10	CERS1
ENSG00000130477	1187.28	1.20464	0.132415	9.12392e-21	3.58944e-19	UNC13A
ENSG00000144481	82.7549	1.20596	0.225581	8.96705e-09	1.09612e-07	TRPM8
ENSG00000133083	473.037	1.20613	0.121967	4.86817e-24	2.3523e-22	DCLK1
ENSG00000159399	2833.4	1.20663	0.0891651	1.03597e-42	1.3465e-40	HK2
ENSG00000172006	196.513	1.20796	0.15665	1.15152e-15	3.06316e-14	ZNF554
ENSG00000087303	256.465	1.2096	0.143861	4.35785e-18	1.39833e-16	NID2
ENSG00000149654	57.9698	1.21058	0.262883	3.72055e-07	3.42893e-06	CDH22
ENSG00000175592	3371.11	1.21197	0.110503	5.41911e-29	3.57835e-27	FOSL1
ENSG00000175868	17.2433	1.21297	0.591167	0.00229703	0.00854717	CALCB
ENSG00000250548	152.67	1.21637	0.169908	7.89348e-14	1.82587e-12	LINC01303
ENSG00000171303	239.071	1.21645	0.152367	1.29548e-16	3.74177e-15	KCNK3
ENSG00000152578	29.5393	1.21694	0.356033	5.2336e-05	0.000304814	GRIA4
ENSG00000127325	117.716	1.21718	0.184854	4.29218e-12	8.12389e-11	BEST3
ENSG00000129451	37.8371	1.21764	0.330539	1.86886e-05	0.000120084	KLK10
ENSG00000158825	621.392	1.2182	0.109426	8.47009e-30	5.77879e-28	CDA
ENSG00000116329	16.9547	1.22301	0.516358	0.00120026	0.00487446	OPRD1
ENSG00000254842	498.588	1.22504	0.111189	3.17342e-29	2.10904e-27	NA
ENSG00000197249	2095.79	1.22618	0.0969777	1.14657e-37	1.23277e-35	SERPINA1
ENSG00000166592	38.8468	1.23002	0.345878	2.83838e-05	0.000175622	RRAD
ENSG00000186510	53.8638	1.23028	0.282585	1.11428e-06	9.31336e-06	CLCNKA
ENSG00000168404	693.149	1.23138	0.106397	5.86891e-32	4.49716e-30	MLKL
ENSG00000172183	278.388	1.23233	0.135872	1.17485e-20	4.55221e-19	ISG20
ENSG00000116983	591.733	1.23401	0.099963	5.09743e-36	4.98481e-34	HPCAL4
ENSG00000167972	760.668	1.2348	0.105975	2.15981e-32	1.70591e-30	ABCA3
ENSG00000104237	11.4023	1.2365	0.613572	0.00263992	0.00964824	RP1
ENSG00000151882	13.4739	1.23708	0.652026	0.003005	0.0107943	CCL28
ENSG00000179674	218.032	1.23751	0.140959	1.64771e-19	5.83403e-18	ARL14
ENSG00000204291	56.7848	1.23955	0.28464	1.07418e-06	8.99645e-06	COL15A1
ENSG00000133321	9.13165	1.24026	0.735243	0.00466086	0.0157014	PLAAT4
ENSG00000254991	229.773	1.24112	0.140021	7.63039e-20	2.78821e-18	NA
ENSG00000168079	24.3548	1.24245	0.39004	0.000115932	0.000622589	SCARA5
ENSG00000207870	42.9707	1.24291	0.300338	3.1117e-06	2.38262e-05	MIR221
ENSG00000129673	44.5562	1.24391	0.285843	1.23266e-06	1.01982e-05	AANAT
ENSG00000077984	42.8529	1.24433	0.29019	1.56524e-06	1.27302e-05	CST7
ENSG00000168481	184.856	1.24736	0.176135	1.231e-13	2.78412e-12	LGI3
ENSG00000159871	103.98	1.24792	0.195068	1.55692e-11	2.76105e-10	LYPD5
ENSG00000144366	439.16	1.25128	0.126369	4.30257e-24	2.08391e-22	GULP1
ENSG00000258303	16.814	1.25334	0.486022	0.000695152	0.00303156	NA
ENSG00000227184	51.3179	1.2555	0.306871	3.30806e-06	2.51422e-05	NA
ENSG00000237289	133.144	1.25848	0.175024	6.10039e-14	1.43667e-12	CKMT1B
ENSG00000259009	15.7671	1.25886	0.547472	0.00141012	0.0056012	TPRX2
ENSG00000089847	444.934	1.26326	0.15696	7.28828e-17	2.14738e-15	ANKRD24
ENSG00000118777	304.591	1.26673	0.147074	7.05724e-19	2.38867e-17	ABCG2
ENSG00000189252	23.8611	1.26845	0.404168	0.000124823	0.000664772	SPANXN3
ENSG00000223756	30.3161	1.26951	0.377227	6.18593e-05	0.000353758	NA
ENSG00000196878	10011.7	1.27271	0.0954179	1.07918e-41	1.31137e-39	LAMB3
ENSG00000129991	37.1187	1.27496	0.324111	6.72293e-06	4.77558e-05	TNNI3
ENSG00000138100	118.095	1.27752	0.185484	5.38797e-13	1.14779e-11	TRIM54
ENSG00000223572	121.642	1.27795	0.193404	3.46881e-12	6.59588e-11	CKMT1A
ENSG00000254251	11.6778	1.27836	0.653736	0.00301424	0.0108135	NA
ENSG00000156755	14.8256	1.28116	0.522391	0.00096418	0.00403349	IGKV1OR-2
ENSG00000151062	134.074	1.28304	0.17152	6.88314e-15	1.73438e-13	CACNA2D4
ENSG00000088726	50.5942	1.28531	0.270038	1.71551e-07	1.69293e-06	TMEM40
ENSG00000087085	530.564	1.28572	0.146495	1.47836e-19	5.25251e-18	ACHE
ENSG00000267801	21.982	1.28905	0.423947	0.000176062	0.000898736	NA
ENSG00000215547	15.0408	1.29135	0.54507	0.00115226	0.00470714	DEFB115
ENSG00000197467	1647.65	1.29186	0.122455	4.68606e-27	2.77328e-25	COL13A1
ENSG00000101280	43.3172	1.29338	0.298451	1.25876e-06	1.0394e-05	ANGPT4
ENSG00000267279	325.45	1.29989	0.126949	1.29326e-25	7.02602e-24	NA
ENSG00000250934	14.5474	1.29996	0.525646	0.000890798	0.00376415	NA
ENSG00000132481	1110.02	1.3021	0.126367	5.83034e-26	3.2186e-24	TRIM47
ENSG00000164171	1398.74	1.30603	0.0945443	2.07643e-44	3.00292e-42	ITGA2
ENSG00000187994	396.406	1.3064	0.126516	4.55583e-26	2.54235e-24	RINL
ENSG00000163347	1124.78	1.30984	0.0911044	6.81854e-48	1.14775e-45	CLDN1
ENSG00000153982	185.145	1.31041	0.182291	6.60062e-14	1.54561e-12	GDPD1
ENSG00000145911	691.518	1.31211	0.121226	2.20967e-28	1.4225e-26	N4BP3
ENSG00000186977	11.2841	1.32004	0.658271	0.00249245	0.00919602	KRTAP19-5
ENSG00000165887	86.2267	1.32406	0.222529	2.16102e-10	3.29219e-09	ANKRD2
ENSG00000249328	31.7925	1.3246	0.355894	1.52836e-05	0.000100244	LOC101927040
ENSG00000109107	1198.47	1.32597	0.110982	5.78882e-34	4.9533e-32	ALDOC
ENSG00000182264	10.1931	1.3261	0.784473	0.00448602	0.0151846	IZUMO1
ENSG00000113578	997.263	1.32633	0.105857	4.50237e-37	4.64626e-35	FGF1
ENSG00000172318	35.4086	1.3264	0.338541	7.13485e-06	5.03856e-05	B3GALT1
ENSG00000226472	44.9655	1.32918	0.28691	3.00582e-07	2.82506e-06	NA
ENSG00000128512	662.291	1.33091	0.105361	1.34464e-37	1.42338e-35	DOCK4
ENSG00000110328	1248.45	1.3331	0.0957085	3.57517e-45	5.24427e-43	GALNT18
ENSG00000255400	36.4513	1.33359	0.331987	4.72262e-06	3.45138e-05	NA
ENSG00000142959	24.513	1.33427	0.460011	0.000234842	0.00116463	BEST4
ENSG00000124102	159.732	1.3366	0.181594	1.63982e-14	4.0524e-13	PI3
ENSG00000175832	4342.91	1.33662	0.109122	1.26213e-35	1.2284e-33	ETV4
ENSG00000135525	309.476	1.33809	0.153364	2.0981e-19	7.37785e-18	MAP7
ENSG00000224715	169.498	1.33876	0.161657	1.15924e-17	3.5961e-16	LOC339685
ENSG00000255518	11.0611	1.34117	0.607839	0.00167977	0.00649269	NA
ENSG00000226852	9.97826	1.34256	0.685087	0.00263868	0.00964714	NA
ENSG00000105997	293.584	1.34601	0.15571	4.18842e-19	1.44076e-17	HOXA3
ENSG00000179715	81.2689	1.34751	0.230132	4.09165e-10	6.05376e-09	PCED1B
ENSG00000153666	27.9215	1.34887	0.362152	1.49428e-05	9.80924e-05	NA
ENSG00000254057	10.9175	1.35121	0.714475	0.00287897	0.0104071	NA
ENSG00000224167	45.3294	1.35125	0.327098	2.59001e-06	2.02007e-05	NA
ENSG00000273301	156.082	1.35261	0.203424	2.72564e-12	5.25574e-11	NA
ENSG00000162873	191.864	1.35434	0.149369	1.07791e-20	4.19982e-19	KLHDC8A
ENSG00000223653	16.0477	1.35502	0.491368	0.000390259	0.00183521	NA
ENSG00000237886	141.246	1.35892	0.202801	1.62757e-12	3.23438e-11	NA
ENSG00000117228	33.6471	1.36019	0.327428	2.58716e-06	2.01862e-05	GBP1
ENSG00000237181	227.857	1.36096	0.145006	5.36439e-22	2.26673e-20	PRKAR1B-AS1
ENSG00000011201	3196.74	1.36315	0.075744	1.87905e-73	6.89073e-71	ANOS1
ENSG00000142619	97.3381	1.3639	0.199485	7.26516e-13	1.51932e-11	PADI3
ENSG00000224397	57.455	1.3639	0.256457	8.76889e-09	1.07317e-07	PELATON
ENSG00000185818	1122.95	1.36392	0.0976889	2.22294e-45	3.3815e-43	NAT8L
ENSG00000128340	89.7085	1.3706	0.206379	2.77681e-12	5.34439e-11	RAC2
ENSG00000114529	1020.28	1.37322	0.100297	1.11978e-43	1.54334e-41	C3orf52
ENSG00000123689	58.2143	1.3735	0.248939	3.03008e-09	3.96594e-08	G0S2
ENSG00000100593	259.444	1.37623	0.158936	3.65771e-19	1.26456e-17	ISM2
ENSG00000139269	287.447	1.3779	0.133621	5.23005e-26	2.895e-24	INHBE
ENSG00000133808	842.313	1.383	0.10117	1.23871e-43	1.69588e-41	NA
ENSG00000156587	1284.27	1.38307	0.104971	1.02162e-40	1.19205e-38	UBE2L6
ENSG00000167914	33.8741	1.38337	0.33514	2.76141e-06	2.14075e-05	GSDMA
ENSG00000170006	510.784	1.38369	0.140172	5.30769e-24	2.5467e-22	TMEM154
ENSG00000111245	1212.46	1.38397	0.108807	3.74228e-38	4.1318e-36	MYL2
ENSG00000049192	3604.2	1.38446	0.0882265	1.57222e-56	3.71698e-54	ADAMTS6
ENSG00000266088	34.4415	1.38454	0.333607	2.77139e-06	2.14686e-05	NA
ENSG00000166763	24.7919	1.38567	0.395628	3.3254e-05	0.000202222	NA
ENSG00000180535	48.0336	1.38789	0.280252	5.85952e-08	6.29676e-07	BHLHA15
ENSG00000117322	236.866	1.38914	0.155238	3.53868e-20	1.32033e-18	CR2
ENSG00000163359	3733.6	1.39038	0.0941521	2.06482e-50	3.96291e-48	COL6A3
ENSG00000169297	123.848	1.39366	0.191055	2.58711e-14	6.26521e-13	NR0B1
ENSG00000100427	111.063	1.39382	0.194901	7.50572e-14	1.74364e-12	MLC1
ENSG00000064205	143.38	1.39565	0.176933	2.38907e-16	6.72081e-15	CCN5
ENSG00000197165	120.257	1.39754	0.184818	3.41498e-15	8.87721e-14	SULT1A2
ENSG00000104112	49.5056	1.39834	0.284823	7.43451e-08	7.83645e-07	SCG3
ENSG00000158019	5261.6	1.40288	0.0784439	1.58291e-72	5.50959e-70	BABAM2
ENSG00000173157	7.9655	1.40311	0.832128	0.0042195	0.0144299	ADAMTS20
ENSG00000147676	144.807	1.40636	0.21615	6.59021e-12	1.22366e-10	MAL2
ENSG00000079385	21.3046	1.40697	0.431674	7.74509e-05	0.00043386	CEACAM1
ENSG00000172572	84.4781	1.40788	0.231194	1.00779e-10	1.6031e-09	PDE3A
ENSG00000137558	15.9491	1.40883	0.507262	0.000355315	0.00169024	PI15
ENSG00000127329	280.716	1.40907	0.13384	6.18639e-27	3.62982e-25	PTPRB
ENSG00000237119	21.9538	1.40966	0.431274	7.79946e-05	0.000436311	LINC01056
ENSG00000235621	19.5926	1.41155	0.44806	0.000113858	0.000613373	LINC00494
ENSG00000126583	258.36	1.41523	0.141523	1.19882e-24	6.07877e-23	PRKCG
ENSG00000204347	11.186	1.41579	0.628829	0.0013857	0.0055213	BTBD17
ENSG00000110195	315.09	1.41658	0.149179	1.67446e-22	7.33192e-21	FOLR1
ENSG00000100292	2637.59	1.41909	0.0989552	1.01114e-47	1.68819e-45	HMOX1
ENSG00000059915	477.705	1.42171	0.135283	5.84574e-27	3.44966e-25	PSD
ENSG00000138316	97.4486	1.42285	0.220173	7.75372e-12	1.4217e-10	ADAMTS14
ENSG00000261963	55.6935	1.42589	0.265229	5.83733e-09	7.33183e-08	NA
ENSG00000176170	1441.75	1.43065	0.115659	3.00323e-36	2.96511e-34	SPHK1
ENSG00000167588	34.3753	1.43602	0.345419	2.4274e-06	1.90585e-05	GPD1
ENSG00000185186	55.456	1.43814	0.263989	4.3216e-09	5.5364e-08	LINC00313
ENSG00000177675	1352.39	1.43838	0.0961156	1.07905e-51	2.17249e-49	CD163L1
ENSG00000185885	9.44026	1.43978	0.737519	0.0024677	0.00911778	IFITM1
ENSG00000179148	549.579	1.43991	0.106293	7.80476e-43	1.02088e-40	ALOXE3
ENSG00000232716	25.0145	1.44572	0.39696	2.00264e-05	0.000127999	LOC100133252
ENSG00000261617	11.8654	1.44586	0.605041	0.000979303	0.00408843	LINC02177
ENSG00000181577	54.1825	1.44953	0.299248	8.9936e-08	9.361e-07	LINC03040
ENSG00000129244	125.168	1.45281	0.181644	1.0881e-16	3.16952e-15	ATP1B2
ENSG00000157368	16.9594	1.45422	0.539232	0.000400525	0.0018749	IL34
ENSG00000163884	43.6051	1.45561	0.310356	1.98078e-07	1.93058e-06	KLF15
ENSG00000162591	727.411	1.45736	0.132522	2.98914e-29	1.99302e-27	MEGF6
ENSG00000235180	231.866	1.45827	0.153417	1.83877e-22	8.01719e-21	LINC00601
ENSG00000143851	23.6371	1.46053	0.451105	7.66939e-05	0.000430207	PTPN7
ENSG00000106633	7.10814	1.46504	0.928144	0.00479581	0.0160611	GCK
ENSG00000135447	665.568	1.46857	0.124371	2.75011e-33	2.28649e-31	PPP1R1A
ENSG00000197915	164.418	1.47228	0.159723	2.48677e-21	1.01125e-19	HRNR
ENSG00000235398	13.4012	1.47292	0.667142	0.00151386	0.00594656	NA
ENSG00000116183	152.893	1.47595	0.167245	8.82265e-20	3.21815e-18	PAPPA2
ENSG00000233559	166.521	1.47628	0.168733	1.74561e-19	6.15944e-18	NA
ENSG00000269640	43.2965	1.47781	0.309738	1.33015e-07	1.34033e-06	NA
ENSG00000130303	651.286	1.47916	0.1225	1.06899e-34	9.8003e-33	BST2
ENSG00000070886	226.851	1.48026	0.153713	4.28073e-23	1.94489e-21	EPHA8
ENSG00000095303	92.9762	1.48326	0.201204	1.40676e-14	3.49747e-13	PTGS1
ENSG00000254338	22.998	1.48479	0.433073	4.18533e-05	0.000249347	MAFA-AS1
ENSG00000197753	41.3934	1.48588	0.310194	1.40478e-07	1.41207e-06	LHFPL5
ENSG00000124334	16.7218	1.48749	0.511439	0.000225148	0.00112115	IL9R
ENSG00000119508	46.445	1.49104	0.301199	5.89105e-08	6.32733e-07	NR4A3
ENSG00000259283	24.1359	1.49119	0.401801	1.47043e-05	9.66918e-05	NA
ENSG00000125462	84.3247	1.49199	0.22104	1.19173e-12	2.42311e-11	MIR9-1HG
ENSG00000182557	20.6829	1.49486	0.452563	6.67411e-05	0.000378827	SPNS3
ENSG00000132026	81.7874	1.49821	0.220633	8.59996e-13	1.78573e-11	RTBDN
ENSG00000105550	118.148	1.50132	0.242757	4.40861e-11	7.30123e-10	FGF21
ENSG00000139714	35.5954	1.50238	0.34942	1.23183e-06	1.01962e-05	MORN3
ENSG00000199787	12.0712	1.50611	0.588528	0.000627814	0.00276669	SNORA80C
ENSG00000135477	34.5739	1.50905	0.34493	9.28441e-07	7.88522e-06	KRT87P
ENSG00000198910	3277.76	1.51027	0.110643	1.58012e-43	2.14896e-41	L1CAM
ENSG00000111181	181.126	1.51161	0.151719	1.86817e-24	9.2893e-23	SLC6A12
ENSG00000104055	23.6568	1.51326	0.403527	1.28706e-05	8.56763e-05	TGM5
ENSG00000160712	854.795	1.5138	0.0952197	5.84994e-58	1.48314e-55	IL6R
ENSG00000089127	76.3116	1.51534	0.232757	5.68665e-12	1.06552e-10	OAS1
ENSG00000211798	16.0282	1.51671	0.496874	0.000148478	0.000774878	TRAV18
ENSG00000110031	295.301	1.51839	0.141621	7.94551e-28	4.94451e-26	LPXN
ENSG00000105696	961.043	1.51945	0.104784	8.65419e-49	1.57277e-46	TMEM59L
ENSG00000187098	1103.93	1.52005	0.0891425	2.68786e-66	8.36333e-64	MITF
ENSG00000213030	342.083	1.52076	0.121795	7.04138e-37	7.12324e-35	CGB8
ENSG00000180353	175.242	1.5236	0.154678	5.55355e-24	2.65227e-22	HCLS1
ENSG00000223722	309.238	1.52399	0.156029	1.14403e-23	5.37616e-22	NA
ENSG00000232774	1088.17	1.52716	0.112367	4.17266e-43	5.56427e-41	LINC03033
ENSG00000125851	50.3994	1.52723	0.291761	1.26741e-08	1.51853e-07	PCSK2
ENSG00000101680	5815.47	1.52889	0.083737	1.41103e-75	5.57247e-73	LAMA1
ENSG00000181085	55.7223	1.53056	0.25924	2.91298e-10	4.37608e-09	MAPK15
ENSG00000174500	91.6877	1.53361	0.216229	1.16459e-13	2.64266e-12	GCSAM
ENSG00000057704	60.0844	1.53536	0.256432	1.60933e-10	2.48865e-09	TMCC3
ENSG00000118292	100.988	1.53646	0.204808	4.94428e-15	1.26131e-13	C1orf54
ENSG00000006016	585.427	1.53687	0.136142	1.05116e-30	7.54777e-29	CRLF1
ENSG00000187678	233.6	1.54042	0.165093	8.50149e-22	3.54851e-20	SPRY4
ENSG00000100298	19.4395	1.54136	0.448304	4.07408e-05	0.000243142	APOBEC3H
ENSG00000113073	32.3518	1.54327	0.355224	1.00758e-06	8.49411e-06	SLC4A9
ENSG00000253125	13.3115	1.55301	0.585778	0.000450952	0.00208294	NA
ENSG00000124772	64.5884	1.55372	0.240437	8.74424e-12	1.59336e-10	CPNE5
ENSG00000166736	803.297	1.55881	0.117615	3.00049e-41	3.56174e-39	HTR3A
ENSG00000118503	587.124	1.5592	0.124791	6.25467e-37	6.39034e-35	TNFAIP3
ENSG00000185022	1107.47	1.56628	0.125847	1.06574e-36	1.06761e-34	MAFF
ENSG00000105737	61.4353	1.56631	0.262529	1.80231e-10	2.77038e-09	GRIK5
ENSG00000255650	41.4517	1.56653	0.302705	1.76356e-08	2.0707e-07	FAM222A-AS1
ENSG00000183760	317.207	1.56711	0.171992	5.53896e-21	2.19591e-19	ACP7
ENSG00000104856	1461.11	1.56714	0.126337	1.82947e-36	1.82378e-34	RELB
ENSG00000151117	159.079	1.57145	0.166698	3.19335e-22	1.37194e-20	TMEM86A
ENSG00000230943	29.9357	1.57553	0.37728	2.11667e-06	1.68169e-05	LINC02541
ENSG00000197959	339.117	1.57563	0.134075	5.60733e-33	4.58774e-31	DNM3
ENSG00000248749	10.5574	1.57715	0.685047	0.00108593	0.00447088	NA
ENSG00000145506	489.538	1.57734	0.146555	3.47946e-28	2.21907e-26	NKD2
ENSG00000179344	205.462	1.57857	0.158064	1.33772e-24	6.7332e-23	HLA-DQB1
ENSG00000184347	387.56	1.58084	0.129893	3.52271e-35	3.33375e-33	SLIT3
ENSG00000270002	233.884	1.58161	0.141061	2.7361e-30	1.92426e-28	NA
ENSG00000174951	292.458	1.58644	0.156094	2.07711e-25	1.11664e-23	FUT1
ENSG00000119917	267.631	1.58951	0.132287	2.58559e-34	2.26913e-32	IFIT3
ENSG00000261122	45.1493	1.59024	0.306138	1.53236e-08	1.80957e-07	LINC02167
ENSG00000131738	58.8109	1.59758	0.289306	2.17893e-09	2.91888e-08	KRT33B
ENSG00000197646	55.9184	1.59775	0.265789	1.55377e-10	2.40817e-09	PDCD1LG2
ENSG00000253522	15.9651	1.6004	0.529534	0.000148111	0.000773357	MIR3142HG
ENSG00000166317	41.3433	1.601	0.305602	1.19276e-08	1.43243e-07	SYNPO2L
ENSG00000163435	12.3312	1.60409	0.608673	0.000466791	0.00214453	ELF3
ENSG00000070729	21.6638	1.60434	0.434246	1.44678e-05	9.52891e-05	CNGB1
ENSG00000173801	2505.03	1.60501	0.105415	1.74085e-53	3.76316e-51	JUP
ENSG00000163879	11.441	1.60643	0.622516	0.000569014	0.00253917	DNALI1
ENSG00000233058	30.9742	1.60777	0.355394	4.60938e-07	4.15826e-06	NA
ENSG00000267922	50.3255	1.61229	0.298787	5.30003e-09	6.67738e-08	NA
ENSG00000140538	28.9476	1.61521	0.373536	1.12557e-06	9.39057e-06	NTRK3
ENSG00000130643	13.0451	1.61971	0.564607	0.000259866	0.00127518	CALY
ENSG00000189283	76.8555	1.62121	0.233224	3.14167e-13	6.85625e-12	FHIT
ENSG00000129170	204.854	1.62161	0.153706	3.74295e-27	2.23445e-25	CSRP3
ENSG00000269386	59.7153	1.6218	0.277187	3.35662e-10	5.00956e-09	RAB11B-AS1
ENSG00000244675	30.8217	1.62299	0.359677	5.09779e-07	4.55562e-06	NA
ENSG00000167895	73.2884	1.62384	0.230468	1.38076e-13	3.11254e-12	TMC8
ENSG00000174521	91.6946	1.62458	0.244791	2.16621e-12	4.25696e-11	TTC9B
ENSG00000103355	15.6672	1.62471	0.506831	8.61285e-05	0.000477262	PRSS33
ENSG00000100979	190.694	1.62722	0.165998	7.83089e-24	3.71397e-22	PLTP
ENSG00000214872	14.2811	1.62728	0.52427	0.000124758	0.000664597	SMTNL1
ENSG00000204642	524.445	1.62876	0.109565	4.01805e-51	7.9341e-49	HLA-F
ENSG00000166492	11.3226	1.63482	0.647398	0.000617326	0.00272281	FAM86GP
ENSG00000184599	74.0072	1.63492	0.235721	2.88008e-13	6.29875e-12	TAFA3
ENSG00000203711	136.256	1.63968	0.187065	1.57049e-19	5.57022e-18	LINC02901
ENSG00000204950	11.4917	1.64151	0.611196	0.000432468	0.00200568	LRRC10B
ENSG00000270480	23.8279	1.6419	0.484472	4.15592e-05	0.000247811	SLC66A2P2
ENSG00000164796	238.372	1.64608	0.147028	3.8818e-30	2.69313e-28	CSMD3
ENSG00000124143	39.71	1.64739	0.306884	5.93073e-09	7.44459e-08	ARHGAP40
ENSG00000198857	25.8203	1.64856	0.387251	1.49529e-06	1.21951e-05	NA
ENSG00000136997	17353.7	1.65154	0.102036	2.30384e-60	5.98882e-58	MYC
ENSG00000090339	67.5151	1.65365	0.240261	4.4537e-13	9.56707e-12	ICAM1
ENSG00000121552	88.4057	1.65864	0.243953	7.43373e-13	1.55141e-11	CSTA
ENSG00000122862	17.4719	1.65949	0.519453	9.17529e-05	0.000505293	SRGN
ENSG00000108622	17.3192	1.66162	0.501905	5.80201e-05	0.000333847	ICAM2
ENSG00000204613	8.81001	1.66278	0.759174	0.00143618	0.00568493	TRIM10
ENSG00000108691	376.673	1.6636	0.123697	2.25475e-42	2.876e-40	CCL2
ENSG00000187908	29.5007	1.66666	0.375664	6.84391e-07	5.97562e-06	DMBT1
ENSG00000185664	148.249	1.67084	0.18905	6.13955e-20	2.24745e-18	PMEL
ENSG00000227070	10.4337	1.6733	0.637528	0.000508499	0.0023103	EPS15-AS1
ENSG00000168243	205.912	1.67505	0.14746	5.24044e-31	3.81623e-29	GNG4
ENSG00000174567	71.8986	1.67529	0.255693	3.92825e-12	7.4557e-11	GOLT1A
ENSG00000167619	216.955	1.679	0.149013	1.37242e-30	9.78615e-29	TMEM145
ENSG00000162494	46.3374	1.6797	0.294305	8.72541e-10	1.23491e-08	LRRC38
ENSG00000239944	19.152	1.68075	0.461639	1.79547e-05	0.000116059	NA
ENSG00000253111	43.4317	1.68626	0.29506	8.94876e-10	1.26365e-08	NA
ENSG00000171954	132.073	1.68863	0.216364	3.58773e-16	9.94299e-15	CYP4F22
ENSG00000240065	694.361	1.69402	0.123852	9.21764e-44	1.28771e-41	PSMB9
ENSG00000261618	10.9133	1.69699	0.654296	0.000513506	0.00232841	NA
ENSG00000123329	21.846	1.69844	0.418128	3.58857e-06	2.70241e-05	ARHGAP9
ENSG00000230109	13.4191	1.70468	0.653045	0.000493071	0.00224966	LINC02643
ENSG00000164520	41.5339	1.7061	0.306859	1.9771e-09	2.66591e-08	RAET1E
ENSG00000187730	57.2935	1.70885	0.262705	6.15087e-12	1.14623e-10	GABRD
ENSG00000007264	348.131	1.71216	0.128442	1.03441e-41	1.27201e-39	MATK
ENSG00000228742	281.088	1.71375	0.149858	2.13859e-31	1.59702e-29	LINC02577
ENSG00000021300	963.024	1.71613	0.119238	3.79663e-48	6.72135e-46	PLEKHB1
ENSG00000231698	13.2001	1.71757	0.630447	0.000376031	0.00177603	NA
ENSG00000233817	170.74	1.71889	0.161721	1.51569e-27	9.23627e-26	NA
ENSG00000127507	53.4956	1.72012	0.27027	1.59803e-11	2.82906e-10	ADGRE2
ENSG00000185633	19.3778	1.72104	0.452672	9.71235e-06	6.64621e-05	NDUFA4L2
ENSG00000258285	14.823	1.72214	0.516242	5.68701e-05	0.000328242	NA
ENSG00000250710	31.3054	1.72414	0.371401	2.28843e-07	2.19535e-06	OR7E99P
ENSG00000211799	13.5269	1.72633	0.543798	9.979e-05	0.000543866	TRAV19
ENSG00000152969	44.3717	1.7324	0.322135	4.86896e-09	6.17598e-08	JAKMIP1
ENSG00000137709	10.6983	1.73823	0.63102	0.000350597	0.00166973	POU2F3
ENSG00000163131	44.7946	1.7422	0.300926	4.79957e-10	7.03024e-09	CTSS
ENSG00000232310	51.2663	1.74273	0.288498	1.19933e-10	1.88443e-09	LINC03002
ENSG00000155367	435.856	1.74324	0.144453	9.60428e-35	8.88439e-33	PPM1J
ENSG00000267778	21.5145	1.74974	0.434263	3.86637e-06	2.89252e-05	NA
ENSG00000064989	31.2597	1.75203	0.349392	4.0942e-08	4.51792e-07	CALCRL
ENSG00000137965	437.149	1.75258	0.129719	1.18169e-42	1.5167e-40	IFI44
ENSG00000137571	253.741	1.75412	0.138181	5.13075e-38	5.60453e-36	SLCO5A1
ENSG00000235947	42.2901	1.76159	0.325909	4.29266e-09	5.50275e-08	EGOT
ENSG00000152932	14.9203	1.76369	0.522928	5.30152e-05	0.000308594	RAB3C
ENSG00000261253	34.6146	1.76563	0.338279	1.27877e-08	1.53124e-07	NA
ENSG00000267685	36.4902	1.76635	0.333861	9.47206e-09	1.15317e-07	NA
ENSG00000255414	16.9509	1.76749	0.498894	2.71405e-05	0.000168488	NA
ENSG00000151615	14.7401	1.76756	0.548281	7.89835e-05	0.000440882	POU4F2
ENSG00000143217	384.173	1.76818	0.12838	2.26532e-44	3.25319e-42	NECTIN4
ENSG00000089199	199.544	1.76827	0.165879	1.13827e-27	6.97779e-26	CHGB
ENSG00000102934	90.0153	1.77269	0.226083	2.82737e-16	7.92127e-15	PLLP
ENSG00000237643	70.8477	1.77672	0.250936	1.17595e-13	2.66548e-12	NA
ENSG00000160505	35.6627	1.77703	0.333471	6.85954e-09	8.53225e-08	NLRP4
ENSG00000267453	33.6362	1.78276	0.342705	1.39116e-08	1.65701e-07	NA
ENSG00000065618	745.935	1.78447	0.115632	6.55809e-55	1.46388e-52	COL17A1
ENSG00000182578	72.6679	1.78495	0.250421	6.64771e-14	1.55255e-12	CSF1R
ENSG00000104818	15.0326	1.78555	0.559722	8.59216e-05	0.000476373	CGB2
ENSG00000176907	50.9806	1.78636	0.285688	2.96673e-11	5.01027e-10	TCIM
ENSG00000251144	15.8414	1.78871	0.509586	3.07469e-05	0.000188709	NA
ENSG00000271579	107.633	1.79067	0.193054	1.46345e-21	5.99868e-20	NA
ENSG00000156453	185.469	1.79201	0.170821	6.05993e-27	3.56581e-25	PCDH1
ENSG00000042980	29.079	1.79246	0.376919	1.408e-07	1.41461e-06	ADAM28
ENSG00000008517	3736.98	1.7926	0.0842623	1.35695e-101	9.95225e-99	IL32
ENSG00000156006	25.3958	1.79889	0.394891	4.00844e-07	3.6618e-06	NAT2
ENSG00000170454	1580.63	1.80357	0.0917791	4.03065e-87	1.9708e-84	KRT75
ENSG00000167281	253.855	1.80556	0.148007	2.6643e-35	2.55673e-33	RBFOX3
ENSG00000174792	89.1472	1.80741	0.239389	3.65538e-15	9.46618e-14	ODAPH
ENSG00000074966	25.3996	1.80799	0.429931	1.78855e-06	1.44038e-05	TXK
ENSG00000254415	29.1099	1.81024	0.399398	3.82273e-07	3.51718e-06	SIGLEC14
ENSG00000236098	167.984	1.81243	0.162939	7.06451e-30	4.83589e-28	NA
ENSG00000144460	348.725	1.81294	0.126255	6.23956e-48	1.0678e-45	NYAP2
ENSG00000273102	30.9537	1.81364	0.371548	7.2309e-08	7.65826e-07	LOC124905013
ENSG00000161570	24.5788	1.81512	0.40814	5.69795e-07	5.0415e-06	NA
ENSG00000261949	237.631	1.82272	0.174189	7.81764e-27	4.53512e-25	GFY
ENSG00000182866	102.285	1.82462	0.205941	5.36387e-20	1.97406e-18	LCK
ENSG00000267118	33.1463	1.83051	0.344791	8.55256e-09	1.04857e-07	NA
ENSG00000175463	29.5856	1.84176	0.395237	2.10057e-07	2.03382e-06	TBC1D10C
ENSG00000269729	83.6613	1.84869	0.220527	3.98607e-18	1.28505e-16	NA
ENSG00000189221	1542.94	1.8529	0.0870033	7.62156e-102	5.7969e-99	MAOA
ENSG00000228695	25.7295	1.85449	0.427454	8.43222e-07	7.23628e-06	LOC107987423
ENSG00000272908	35.1675	1.85486	0.376723	6.06427e-08	6.50318e-07	NA
ENSG00000100739	51.76	1.85525	0.28184	3.27895e-12	6.25805e-11	BDKRB1
ENSG00000149295	83.1384	1.85655	0.228764	4.07305e-17	1.2193e-15	DRD2
ENSG00000214894	22.4036	1.86033	0.471851	4.62334e-06	3.38968e-05	LINC00243
ENSG00000253616	55.1576	1.86228	0.278269	1.59012e-12	3.17345e-11	NA
ENSG00000154493	41.3261	1.86286	0.321837	4.82047e-10	7.05583e-09	C10orf90
ENSG00000101443	208.404	1.86819	0.187415	1.16376e-24	5.93028e-23	WFDC2
ENSG00000215218	221.684	1.86875	0.153749	4.05868e-35	3.82335e-33	UBE2QL1
ENSG00000142494	13.9492	1.87759	0.5477	4.01874e-05	0.000240189	SLC47A1
ENSG00000261514	106.795	1.87838	0.214027	1.00605e-19	3.63737e-18	LINC01976
ENSG00000166922	113.29	1.88277	0.199011	2.6824e-22	1.16215e-20	SCG5
ENSG00000269706	254.318	1.88944	0.159696	1.49676e-33	1.26492e-31	NA
ENSG00000085117	630.096	1.88985	0.124426	2.74218e-53	5.86598e-51	CD82
ENSG00000167355	29.3659	1.89066	0.403988	1.97772e-07	1.93008e-06	OR51B5
ENSG00000123977	166.172	1.89874	0.166587	3.31286e-31	2.46496e-29	DAW1
ENSG00000240476	2273.87	1.89899	0.101082	7.43275e-80	3.24764e-77	LINC00973
ENSG00000182916	61.7166	1.90111	0.261253	2.25173e-14	5.51809e-13	TCEAL7
ENSG00000157064	755.422	1.90329	0.0993361	6.63692e-83	3.0288e-80	NMNAT2
ENSG00000008056	50.4559	1.90345	0.281911	9.97619e-13	2.04462e-11	SYN1
ENSG00000273143	71.3218	1.90668	0.242782	2.99944e-16	8.38049e-15	NA
ENSG00000109819	79.742	1.91444	0.224905	1.43569e-18	4.7249e-17	PPARGC1A
ENSG00000167995	38.9632	1.91457	0.344732	1.85965e-09	2.52077e-08	BEST1
ENSG00000002079	142.824	1.91477	0.24558	4.286e-16	1.17986e-14	MYH16
ENSG00000066032	55.8629	1.91608	0.269217	8.14421e-14	1.8771e-12	CTNNA2
ENSG00000179111	98.2899	1.91793	0.223708	6.19603e-19	2.11365e-17	HES7
ENSG00000261392	27.5996	1.91887	0.387666	5.8053e-08	6.25486e-07	NA
ENSG00000213654	1147.91	1.92075	0.123509	9.21128e-56	2.12542e-53	GPSM3
ENSG00000178150	649.229	1.92697	0.117645	2.09802e-61	5.74467e-59	ZNF114
ENSG00000167755	398.357	1.92851	0.13534	3.32689e-47	5.46568e-45	KLK6
ENSG00000231802	16.5185	1.92915	0.544775	2.27957e-05	0.000144041	NA
ENSG00000224034	18.6658	1.9309	0.490937	5.89869e-06	4.2459e-05	LINC02561
ENSG00000242147	16.448	1.93285	0.525216	1.56051e-05	0.000102059	LINC02677
ENSG00000103316	90.0513	1.93537	0.22686	8.77965e-19	2.95088e-17	CRYM
ENSG00000186868	320.511	1.93857	0.136789	9.10621e-47	1.44965e-44	MAPT
ENSG00000108370	173.668	1.94432	0.174057	3.5976e-30	2.50442e-28	RGS9
ENSG00000259727	110.954	1.94502	0.198354	8.43654e-24	3.992e-22	NA
ENSG00000135406	18.5863	1.95018	0.500324	6.06984e-06	4.35688e-05	PRPH
ENSG00000140678	866.604	1.95285	0.115924	7.04728e-65	2.16004e-62	ITGAX
ENSG00000236213	14.0755	1.95791	0.55551	2.6725e-05	0.000166059	NA
ENSG00000181143	22.8707	1.96229	0.441432	5.62683e-07	4.98501e-06	MUC16
ENSG00000196420	14.1357	1.96301	0.571051	3.65121e-05	0.00022008	S100A5
ENSG00000197046	15.3142	1.96597	0.516088	9.49874e-06	6.51741e-05	SIGLEC15
ENSG00000089558	41.1537	1.97143	0.321533	7.05182e-11	1.14208e-09	KCNH4
ENSG00000176746	16.6728	1.97434	0.530019	1.17093e-05	7.88921e-05	MAGEB6
ENSG00000119922	186.269	1.97641	0.157034	1.96847e-37	2.06247e-35	IFIT2
ENSG00000204866	112.318	1.98922	0.197553	5.8552e-25	3.04411e-23	IGFL2
ENSG00000137745	31.2087	1.9927	0.356544	1.72725e-09	2.35843e-08	MMP13
ENSG00000234948	48.5892	1.9967	0.294381	9.11043e-13	1.88221e-11	LINC01524
ENSG00000186204	35.1211	2.00247	0.357597	1.40006e-09	1.93484e-08	CYP4F12
ENSG00000007129	11.9825	2.00396	0.60353	5.86845e-05	0.000337387	CEACAM21
ENSG00000253858	37.6691	2.00572	0.332798	1.18632e-10	1.86684e-09	NA
ENSG00000234155	15.37	2.01235	0.52877	1.01842e-05	6.93215e-05	LINC02535
ENSG00000258623	181.808	2.01366	0.16152	7.60216e-37	7.65284e-35	NA
ENSG00000198797	20.5076	2.01701	0.478866	1.61346e-06	1.30913e-05	BRINP2
ENSG00000268879	132.176	2.02132	0.213937	2.02201e-22	8.79746e-21	NA
ENSG00000222032	103.267	2.02703	0.220106	2.93762e-21	1.18521e-19	NA
ENSG00000222022	66.0392	2.02796	0.254243	1.21092e-16	3.50247e-15	NA
ENSG00000242574	43.246	2.03266	0.304169	1.70485e-12	3.37616e-11	HLA-DMB
ENSG00000122133	9.11914	2.03509	0.731984	0.00033477	0.00160178	PAEP
ENSG00000095713	183.338	2.03658	0.165065	3.70014e-36	3.6357e-34	CRTAC1
ENSG00000175841	16.4833	2.04449	0.498679	2.97552e-06	2.29547e-05	NA
ENSG00000138166	1308.79	2.04736	0.0967049	1.13859e-100	7.79405e-98	DUSP5
ENSG00000159387	96.0685	2.04939	0.231656	5.11886e-20	1.89066e-18	IRX6
ENSG00000120708	11207.5	2.0542	0.0801492	4.70553e-146	1.38047e-142	TGFBI
ENSG00000258902	20.7519	2.06913	0.44291	2.09659e-07	2.03092e-06	NA
ENSG00000115155	36.3313	2.07122	0.362024	6.16535e-10	8.91004e-09	OTOF
ENSG00000213931	83.8573	2.074	0.251254	8.67751e-18	2.72479e-16	HBE1
ENSG00000128284	81.1864	2.07571	0.233445	4.87682e-20	1.80451e-18	APOL3
ENSG00000170099	12.4663	2.07818	0.604849	3.87167e-05	0.000232413	SERPINA6
ENSG00000253311	15.5352	2.07978	0.569028	1.44007e-05	9.49626e-05	LINC01847
ENSG00000185482	86.4305	2.08619	0.240546	2.68781e-19	9.3554e-18	STAC3
ENSG00000160013	39.9979	2.08942	0.334317	2.9475e-11	4.98189e-10	PTGIR
ENSG00000158270	242.087	2.09532	0.145855	6.46146e-48	1.09663e-45	COLEC12
ENSG00000188487	37.9269	2.0965	0.332203	2.29115e-11	3.94393e-10	INSC
ENSG00000102032	555.072	2.09703	0.126468	5.07277e-63	1.44687e-60	RENBP
ENSG00000180644	12.3451	2.09771	0.594989	2.96121e-05	0.000182562	PRF1
ENSG00000121797	32.9715	2.10218	0.348654	1.29316e-10	2.02103e-09	CCRL2
ENSG00000169035	12.4917	2.1046	0.589984	2.48818e-05	0.000156213	KLK7
ENSG00000168306	35.1742	2.1053	0.341273	4.80246e-11	7.92154e-10	ACOX2
ENSG00000223485	31.3482	2.12283	0.395483	4.98079e-09	6.31002e-08	LINC01615
ENSG00000189001	106.341	2.13034	0.214677	2.63724e-24	1.30189e-22	SBSN
ENSG00000188850	25.5827	2.13085	0.433172	5.77152e-08	6.22499e-07	NA
ENSG00000007314	58.9846	2.13085	0.281662	3.11565e-15	8.11966e-14	SCN4A
ENSG00000260971	12.0401	2.13571	0.621784	3.83814e-05	0.000230603	NA
ENSG00000163661	367.475	2.15066	0.139523	8.43512e-55	1.86262e-52	PTX3
ENSG00000157680	272.583	2.1524	0.140718	5.93977e-54	1.29765e-51	DGKI
ENSG00000266554	23.3212	2.1636	0.453806	1.14655e-07	1.17258e-06	LINC01443
ENSG00000117152	308.247	2.16461	0.140114	5.85267e-55	1.32077e-52	RGS4
ENSG00000268621	379.224	2.16467	0.161912	4.99375e-42	6.33035e-40	IGFL2-AS1
ENSG00000100055	92.2881	2.16516	0.222044	1.19264e-23	5.59179e-22	CYTH4
ENSG00000012223	28.4216	2.16562	0.411391	1.09716e-08	1.32537e-07	LTF
ENSG00000108309	272.509	2.17849	0.156644	3.1634e-45	4.67364e-43	RUNDC3A
ENSG00000149968	1009.01	2.18191	0.118582	1.06902e-76	4.39068e-74	MMP3
ENSG00000248905	247.455	2.18453	0.144486	1.02182e-52	2.16332e-50	FMN1
ENSG00000105499	437.279	2.18959	0.147377	4.00683e-51	7.9341e-49	PLA2G4C
ENSG00000215267	39.0222	2.19511	0.323785	9.05039e-13	1.87169e-11	AKR1C7P
ENSG00000138615	35.0101	2.19644	0.354384	4.21662e-11	7.0002e-10	CILP
ENSG00000100362	20.7027	2.19722	0.46322	1.43147e-07	1.43469e-06	PVALB
ENSG00000188372	276.879	2.20114	0.145808	1.08099e-52	2.26523e-50	ZP3
ENSG00000267497	30.3059	2.21343	0.372638	2.17081e-10	3.3022e-09	NA
ENSG00000100985	2286.94	2.22064	0.12915	1.57142e-67	4.96471e-65	MMP9
ENSG00000259354	39.6048	2.23615	0.331847	1.26775e-12	2.57004e-11	NA
ENSG00000128422	2485.14	2.24072	0.115979	2.0547e-84	9.58984e-82	KRT17
ENSG00000170909	137.389	2.2447	0.186132	1.05846e-34	9.7473e-33	OSCAR
ENSG00000179776	19.9471	2.24514	0.467804	1.22027e-07	1.23811e-06	CDH5
ENSG00000174837	302.393	2.24706	0.133993	3.5497e-64	1.07201e-61	ADGRE1
ENSG00000160716	84.8	2.24995	0.235998	8.94996e-23	4.01302e-21	CHRNB2
ENSG00000124116	140.065	2.25133	0.206251	6.64407e-29	4.34531e-27	WFDC3
ENSG00000105246	380.616	2.25142	0.143279	7.20114e-57	1.76051e-54	EBI3
ENSG00000258240	12.6701	2.25545	0.600757	1.21617e-05	8.14918e-05	LINC01404
ENSG00000173432	53.6635	2.2567	0.303492	6.77563e-15	1.70939e-13	SAA1
ENSG00000185101	190.943	2.26848	0.196095	2.9556e-32	2.30784e-30	ANO9
ENSG00000155265	66.5736	2.26959	0.263999	7.30226e-19	2.46238e-17	GOLGA7B
ENSG00000157551	27.9165	2.27441	0.390468	4.4527e-10	6.55488e-09	KCNJ15
ENSG00000026751	686.811	2.27512	0.115087	3.53644e-88	1.81561e-85	SLAMF7
ENSG00000164674	2846.12	2.27531	0.0995605	7.99909e-117	9.12608e-114	SYTL3
ENSG00000115008	22.004	2.2789	0.437321	1.47318e-08	1.74874e-07	IL1A
ENSG00000170498	50.2787	2.28292	0.294411	6.63506e-16	1.79997e-14	KISS1
ENSG00000226652	35.8301	2.28804	0.362871	2.58163e-11	4.40334e-10	NA
ENSG00000204257	69.1498	2.29149	0.269706	1.10494e-18	3.66577e-17	HLA-DMA
ENSG00000272259	48.1385	2.29743	0.323466	7.72763e-14	1.79316e-12	LINC01749
ENSG00000139567	51.0752	2.32399	0.290505	1.03657e-16	3.03235e-15	ACVRL1
ENSG00000236417	35.849	2.32836	0.350207	2.22814e-12	4.37448e-11	NA
ENSG00000170965	200.17	2.34108	0.161828	1.84e-48	3.28576e-46	PLAC1
ENSG00000174083	25.7763	2.34276	0.424936	2.56547e-09	3.39795e-08	NA
ENSG00000182795	50.3507	2.34278	0.314217	6.53458e-15	1.65264e-13	C1orf116
ENSG00000257671	18.7484	2.34866	0.489468	1.16347e-07	1.18753e-06	KRT7-AS
ENSG00000187688	82.3766	2.35354	0.23932	4.97768e-24	2.39395e-22	TRPV2
ENSG00000271605	41.3764	2.35523	0.331238	9.55694e-14	2.1928e-12	MILR1
ENSG00000211714	35.188	2.36094	0.35906	3.37082e-12	6.4274e-11	TRBV7-3
ENSG00000107984	20.1583	2.36362	0.473852	5.04553e-08	5.48808e-07	DKK1
ENSG00000188389	91.4715	2.37153	0.230103	4.7286e-26	2.63161e-24	PDCD1
ENSG00000240907	17.2	2.37273	0.522932	4.12632e-07	3.75604e-06	NA
ENSG00000163898	201.238	2.37389	0.167224	8.83067e-47	1.41677e-44	LIPH
ENSG00000179046	128.442	2.37486	0.200905	2.39577e-33	1.99998e-31	TRIML2
ENSG00000156298	135.271	2.37734	0.188751	1.99934e-37	2.08419e-35	TSPAN7
ENSG00000124882	119.46	2.37908	0.204381	1.84946e-32	1.47211e-30	EREG
ENSG00000104921	170.03	2.38675	0.205338	2.00243e-32	1.58772e-30	FCER2
ENSG00000262097	10.0183	2.38929	0.709641	5.31221e-05	0.000309129	NA
ENSG00000068985	15.7892	2.39255	0.560267	1.28019e-06	1.05455e-05	PAGE1
ENSG00000153233	419.4	2.39391	0.13363	5.72099e-73	2.06116e-70	PTPRR
ENSG00000225931	15.6163	2.39911	0.553538	1.04509e-06	8.77787e-06	NA
ENSG00000129450	18.2333	2.40041	0.496638	1.0159e-07	1.04942e-06	SIGLEC9
ENSG00000158731	24.6591	2.40668	0.428267	1.49812e-09	2.0648e-08	OR10J6P
ENSG00000204610	29.8422	2.41011	0.396647	8.3018e-11	1.33192e-09	TRIM15
ENSG00000168993	164.857	2.41789	0.191862	1.21808e-37	1.29609e-35	CPLX1
ENSG00000134470	95.7793	2.41947	0.238517	2.52619e-25	1.34399e-23	IL15RA
ENSG00000264301	148.695	2.42568	0.186761	1.17731e-39	1.35068e-37	LINC01444
ENSG00000108244	12.9775	2.42742	0.596161	3.4478e-06	2.60596e-05	KRT23
ENSG00000124194	105.499	2.43325	0.217779	3.52788e-30	2.46424e-28	GDAP1L1
ENSG00000066056	16.0677	2.44208	0.546432	5.41788e-07	4.80611e-06	TIE1
ENSG00000198734	119.794	2.44498	0.203051	1.76414e-34	1.57514e-32	F5
ENSG00000064300	566.763	2.44866	0.14685	8.85038e-64	2.63408e-61	NGFR
ENSG00000260328	164.566	2.44919	0.178515	5.45875e-44	7.67814e-42	NA
ENSG00000230882	36.0664	2.45204	0.35642	3.94587e-13	8.5387e-12	NA
ENSG00000167286	50.5782	2.4592	0.307196	1.18391e-16	3.42917e-15	CD3D
ENSG00000135480	383.119	2.46402	0.147741	9.80005e-64	2.87506e-61	KRT7
ENSG00000178789	15.0937	2.46708	0.558462	7.57172e-07	6.55535e-06	CD300LB
ENSG00000267736	8.67404	2.48479	0.779596	9.98533e-05	0.000544067	NA
ENSG00000144834	17.6334	2.48998	0.564327	6.76134e-07	5.90603e-06	TAGLN3
ENSG00000136155	657.282	2.49176	0.1126	1.56347e-109	1.33781e-106	SCEL
ENSG00000019505	26.4152	2.49564	0.430646	4.5667e-10	6.70828e-09	SYT13
ENSG00000183831	9.43053	2.50251	0.734064	5.01835e-05	0.000294069	ANKRD45
ENSG00000174343	47.2523	2.50971	0.316923	2.43548e-16	6.84199e-15	CHRNA9
ENSG00000080573	469.48	2.51734	0.138528	5.2715e-75	2.00473e-72	COL5A3
ENSG00000214407	44.3223	2.5192	0.318622	2.33727e-16	6.58411e-15	RDUR
ENSG00000225877	14.4358	2.51983	0.568058	7.39359e-07	6.41465e-06	PSG8-AS1
ENSG00000163092	20.3407	2.52583	0.479355	1.12411e-08	1.35553e-07	XIRP2
ENSG00000111863	238.534	2.52735	0.159088	4.73926e-58	1.21657e-55	ADTRP
ENSG00000241280	42.4373	2.52851	0.333107	2.86286e-15	7.48938e-14	NA
ENSG00000271225	16.9188	2.53437	0.541472	2.07429e-07	2.01312e-06	BNIP3P4
ENSG00000121895	23.2386	2.54084	0.439143	6.38076e-10	9.20191e-09	TMEM156
ENSG00000081479	28.4193	2.55219	0.397109	1.1385e-11	2.05271e-10	LRP2
ENSG00000271334	65.3173	2.56744	0.265684	4.06472e-23	1.85085e-21	LINC02104
ENSG00000258976	70.7804	2.56751	0.264529	1.88718e-23	8.70904e-22	NA
ENSG00000170231	20.9623	2.57342	0.526816	6.26453e-08	6.70393e-07	FABP6
ENSG00000108176	80.3083	2.5755	0.252872	2.33542e-25	1.24896e-23	DNAJC12
ENSG00000231389	61.5703	2.5768	0.273518	4.30931e-22	1.83222e-20	HLA-DPA1
ENSG00000124440	26.174	2.57733	0.429836	1.59013e-10	2.4608e-09	HIF3A
ENSG00000248257	8.23451	2.58532	0.825081	0.000116024	0.000622876	NA
ENSG00000224294	72.8046	2.59344	0.257137	4.23455e-25	2.22406e-23	PINCR
ENSG00000228206	24.3277	2.60041	0.433121	1.6333e-10	2.52191e-09	NA
ENSG00000176723	88.8387	2.60501	0.234995	1.23001e-29	8.30906e-28	ZNF843
ENSG00000130755	42.4704	2.6062	0.335701	5.59502e-16	1.52995e-14	GMFG
ENSG00000268669	155.514	2.60718	0.186861	1.92583e-45	2.95141e-43	NA
ENSG00000099937	14.0028	2.60804	0.57714	5.35891e-07	4.75998e-06	SERPIND1
ENSG00000120051	2358.44	2.63741	0.109576	4.04402e-129	6.38831e-126	CFAP58
ENSG00000171346	89.05	2.6511	0.234114	8.49102e-31	6.13985e-29	KRT15
ENSG00000198573	51.9141	2.65551	0.302904	1.37484e-19	4.89318e-18	SPANXC
ENSG00000204936	50.6185	2.65748	0.306368	3.38432e-19	1.17201e-17	CD177
ENSG00000269927	34.9459	2.67821	0.376361	9.6572e-14	2.20601e-12	NA
ENSG00000133110	83.8333	2.68796	0.258182	1.683e-26	9.62733e-25	POSTN
ENSG00000115956	12.8279	2.69893	0.712177	1.12167e-05	7.58467e-05	PLEK
ENSG00000008735	49.0667	2.70189	0.316825	1.09417e-18	3.63591e-17	MAPK8IP2
ENSG00000248112	18.1238	2.70227	0.527955	2.66854e-08	3.03776e-07	NA
ENSG00000143839	16.8481	2.72292	0.568712	1.56186e-07	1.55625e-06	REN
ENSG00000129990	123.304	2.72559	0.223544	2.50122e-35	2.4115e-33	SYT5
ENSG00000104879	30.4815	2.72946	0.394279	3.95662e-13	8.55297e-12	CKM
ENSG00000146469	88.6522	2.73746	0.252901	2.62576e-28	1.68508e-26	VIP
ENSG00000204188	9.48163	2.73969	0.733999	1.70732e-05	0.000110849	GGNBP1
ENSG00000135114	144.817	2.7487	0.201953	2.09624e-43	2.81362e-41	OASL
ENSG00000134830	19.9312	2.76621	0.505209	3.82926e-09	4.94265e-08	C5AR2
ENSG00000064787	30.3791	2.76713	0.404937	6.65816e-13	1.40382e-11	BCAS1
ENSG00000259560	13.5998	2.76822	0.633459	9.41419e-07	7.99214e-06	NA
ENSG00000073737	25.1229	2.79315	0.445546	2.91217e-11	4.93028e-10	DHRS9
ENSG00000182459	169.467	2.80413	0.237116	1.37216e-33	1.16441e-31	TEX19
ENSG00000019169	407.378	2.8046	0.140882	1.58305e-89	8.55512e-87	MARCO
ENSG00000112902	75.0682	2.8069	0.275914	2.61369e-25	1.38694e-23	SEMA5A
ENSG00000136167	1195.19	2.81334	0.103238	9.09062e-165	3.11142e-161	LCP1
ENSG00000172399	95.1736	2.81881	0.25016	1.14563e-30	8.19745e-29	MYOZ2
ENSG00000101076	13.8123	2.82398	0.616801	3.87326e-07	3.55571e-06	HNF4A
ENSG00000211697	21.6869	2.83022	0.476194	2.63755e-10	3.97103e-09	TRGV5
ENSG00000102003	961.66	2.83623	0.115239	5.00526e-135	9.34437e-132	SYP
ENSG00000226798	36.7045	2.85273	0.385794	1.56305e-14	3.87667e-13	NA
ENSG00000204876	10.1116	2.86127	0.733689	9.3317e-06	6.41351e-05	LOC389602
ENSG00000103522	100.566	2.87558	0.237498	6.26074e-35	5.87081e-33	IL21R
ENSG00000124107	15.4401	2.88795	0.598657	1.17621e-07	1.19874e-06	SLPI
ENSG00000167613	9.04332	2.88797	0.792461	2.61042e-05	0.000162792	LAIR1
ENSG00000181800	131.564	2.88884	0.207094	2.73304e-45	4.09677e-43	CELF2-AS1
ENSG00000189052	389.324	2.89217	0.158881	1.66369e-75	6.44631e-73	CGB5
ENSG00000120217	573.86	2.90027	0.117051	8.72271e-137	1.99033e-133	CD274
ENSG00000251361	46.0295	2.90115	0.347042	5.64728e-18	1.78694e-16	NA
ENSG00000047936	301.518	2.90159	0.155892	1.976e-78	8.28145e-76	ROS1
ENSG00000227363	94.0056	2.91532	0.25746	7.33274e-31	5.32103e-29	NA
ENSG00000211699	9.72843	2.92909	0.78388	1.4946e-05	9.80924e-05	TRGV3
ENSG00000131746	91.2653	2.94196	0.255467	9.29593e-32	7.04432e-30	TNS4
ENSG00000147168	44.3026	2.95994	0.357116	9.29478e-18	2.91416e-16	IL2RG
ENSG00000215246	166.521	2.96019	0.18704	1.8067e-57	4.52469e-55	LINC02982
ENSG00000260903	66.17	2.9617	0.284785	1.85531e-26	1.05835e-24	XKR7
ENSG00000166670	89.6534	2.96444	0.264911	3.96871e-30	2.74415e-28	MMP10
ENSG00000187957	17.2578	2.9672	0.55014	6.75561e-09	8.40807e-08	DNER
ENSG00000169896	133.026	2.98294	0.230591	1.37501e-39	1.56874e-37	ITGAM
ENSG00000258791	89.7134	2.98627	0.252219	3.05486e-33	2.52962e-31	LINC00520
ENSG00000007312	8.29293	2.9919	0.829606	3.17847e-05	0.000194496	CD79B
ENSG00000163121	37.7417	2.99808	0.36962	5.76071e-17	1.71452e-15	NEURL3
ENSG00000256916	15.9585	3.00312	0.575746	2.04354e-08	2.37769e-07	NA
ENSG00000196406	88.6006	3.00783	0.251549	4.85075e-34	4.16799e-32	SPANXD
ENSG00000171860	236.594	3.01936	0.172867	3.29586e-69	1.09168e-66	C3AR1
ENSG00000205809	55.3036	3.03867	0.319454	1.65596e-22	7.2664e-21	KLRC2
ENSG00000145920	51.158	3.039	0.321534	3.23841e-22	1.38839e-20	CPLX2
ENSG00000223865	40.2382	3.06131	0.389797	3.17517e-16	8.84738e-15	HLA-DPB1
ENSG00000168070	12.7232	3.07723	0.681896	7.071e-07	6.15036e-06	MAJIN
ENSG00000137491	60.658	3.08443	0.312536	3.59795e-24	1.75923e-22	SLCO2B1
ENSG00000105641	14.4088	3.09894	0.619363	5.85271e-08	6.29273e-07	SLC5A5
ENSG00000212724	624.59	3.12091	0.152299	1.1052e-94	6.67541e-92	KRTAP2-3
ENSG00000245954	14.2048	3.12489	0.626275	7.58148e-08	7.97609e-07	LINC02273
ENSG00000251127	7.78023	3.13236	0.924864	6.76737e-05	0.000383802	NA
ENSG00000243137	820.746	3.1482	0.124368	2.72785e-142	7.00238e-139	PSG4
ENSG00000259803	49.1277	3.15307	0.368317	7.42388e-19	2.49929e-17	SLC22A31
ENSG00000180332	11.9848	3.1539	0.697916	6.53633e-07	5.71678e-06	KCTD4
ENSG00000198771	15.9868	3.15568	0.588841	1.04634e-08	1.26622e-07	RCSD1
ENSG00000162892	409.949	3.16491	0.155175	7.84558e-94	4.60334e-91	IL24
ENSG00000235643	13.2626	3.16595	0.655104	1.67547e-07	1.65579e-06	LINC01647
ENSG00000120211	9.44854	3.17074	0.81438	1.00631e-05	6.85424e-05	INSL4
ENSG00000165899	298.061	3.18559	0.178285	2.1141e-72	7.23587e-70	OTOGL
ENSG00000104951	121.477	3.18778	0.228376	3.03338e-45	4.51402e-43	IL4I1
ENSG00000133665	12.04	3.19174	0.693596	5.17925e-07	4.62037e-06	DYDC2
ENSG00000075043	425.646	3.193	0.145652	6.76035e-108	5.55322e-105	KCNQ2
ENSG00000197588	12.1757	3.19859	0.712178	7.46158e-07	6.46544e-06	NA
ENSG00000221826	85.2289	3.20266	0.270354	1.87955e-33	1.5819e-31	PSG3
ENSG00000213111	22.1841	3.20568	0.512271	5.28355e-11	8.69416e-10	COX5BP2
ENSG00000185847	90.1737	3.20804	0.255955	3.56897e-37	3.70164e-35	LINC01405
ENSG00000154133	155.522	3.2166	0.241949	8.61099e-42	1.06527e-39	ROBO4
ENSG00000158887	37.094	3.23008	0.401668	7.28396e-17	2.14738e-15	MPZ
ENSG00000259038	21.9221	3.25242	0.513838	2.76586e-11	4.69807e-10	NA
ENSG00000100365	11.5208	3.26812	0.740435	1.06397e-06	8.91456e-06	NCF4
ENSG00000137674	17.2208	3.27351	0.580318	2.21614e-09	2.96101e-08	MMP20
ENSG00000166920	38.7539	3.28395	0.394194	1.13252e-17	3.51852e-16	C15orf48
ENSG00000227507	130.437	3.29031	0.247254	1.12779e-41	1.3544e-39	LTB
ENSG00000229056	11.1866	3.30924	0.744135	1.14884e-06	9.56713e-06	HECW2-AS1
ENSG00000134321	23.754	3.31034	0.491551	2.2924e-12	4.48527e-11	RSAD2
ENSG00000023445	878.388	3.3344	0.146378	6.90044e-116	7.45828e-113	BIRC3
ENSG00000178773	116.424	3.34538	0.24334	3.36374e-44	4.76399e-42	CPNE7
ENSG00000259023	58.1303	3.38894	0.319507	3.68689e-27	2.2074e-25	LINC00524
ENSG00000115919	32.3459	3.43072	0.432543	3.0276e-16	8.44766e-15	KYNU
ENSG00000175084	96.6201	3.44648	0.285844	1.17281e-34	1.07044e-32	DES
ENSG00000227706	11.0341	3.44668	0.820134	2.99236e-06	2.30672e-05	NA
ENSG00000163207	116.952	3.49784	0.255586	9.66235e-44	1.34072e-41	IVL
ENSG00000128242	25.3028	3.4985	0.504376	5.25952e-13	1.12159e-11	GAL3ST1
ENSG00000171236	21.6889	3.51949	0.534645	7.09089e-12	1.30834e-10	LRG1
ENSG00000181333	253.952	3.52263	0.177558	4.96489e-89	2.61433e-86	HEPHL1
ENSG00000100604	73.1872	3.53355	0.300587	7.14439e-33	5.79909e-31	CHGA
ENSG00000186529	74.6026	3.54176	0.298795	3.48244e-33	2.8721e-31	CYP4F3
ENSG00000237596	324.312	3.60244	0.16052	1.60319e-112	1.56777e-109	PDE7B-AS1
ENSG00000134242	38.7886	3.63631	0.410501	1.22807e-19	4.39366e-18	PTPN22
ENSG00000188293	47.4288	3.64226	0.390542	1.2181e-21	5.01301e-20	IGFL1
ENSG00000183668	567.537	3.64369	0.148512	4.69375e-134	8.03257e-131	PSG9
ENSG00000135248	9.76046	3.64476	0.846764	3.0052e-06	2.31315e-05	GARIN1B
ENSG00000253802	21.9376	3.65135	0.55807	8.23923e-12	1.50803e-10	SIRLNT
ENSG00000243742	1700.68	3.66167	0.107321	9.0842e-257	1.86553e-252	RPLP0P2
ENSG00000140465	371.081	3.66453	0.159966	2.38957e-117	2.8866e-114	CYP1A1
ENSG00000268964	56.0488	3.66842	0.357569	1.3489e-25	7.309e-24	ERVV-2
ENSG00000130513	375.101	3.71904	0.188293	6.05922e-88	3.03493e-85	GDF15
ENSG00000255375	12.4641	3.72574	0.775637	2.34214e-07	2.24008e-06	LOC107984322
ENSG00000115009	302.081	3.77759	0.180819	1.06569e-97	6.63181e-95	CCL20
ENSG00000231924	16.8875	3.78211	0.665246	2.5957e-09	3.4324e-08	PSG1
ENSG00000259712	314.157	3.78617	0.1689	2.97405e-112	2.77614e-109	NA
ENSG00000177138	28.1773	3.78957	0.514028	2.64225e-14	6.38367e-13	FAM9B
ENSG00000249464	62.7935	3.79235	0.341964	1.65308e-29	1.1094e-27	LINC01091
ENSG00000227844	236.567	3.79345	0.188588	5.22178e-91	2.89823e-88	NA
ENSG00000146192	52.2702	3.80447	0.376866	8.58121e-25	4.41664e-23	FGD2
ENSG00000170290	154.48	3.82717	0.24385	1.57468e-56	3.71698e-54	SLN
ENSG00000196735	8.76855	3.84542	0.943406	9.92322e-06	6.76572e-05	HLA-DQA1
ENSG00000196326	9.13353	3.89747	0.948627	8.49477e-06	5.89353e-05	NA
ENSG00000170323	11.8997	3.93501	0.843719	5.89635e-07	5.20582e-06	FABP4
ENSG00000260710	7.12815	3.94035	1.1141	9.00135e-05	0.000496779	NA
ENSG00000056558	686.436	3.94618	0.164759	2.52727e-128	3.70715e-125	TRAF1
ENSG00000228208	330.855	3.9578	0.210946	1.71003e-79	7.31609e-77	LINC02869
ENSG00000086548	9.4903	3.99148	0.928337	4.29467e-06	3.1805e-05	CEACAM6
ENSG00000243130	34.1387	4.02117	0.4825	2.14347e-17	6.5353e-16	PSG11
ENSG00000185640	42.4107	4.03268	0.429878	1.24405e-21	5.10955e-20	KRT79
ENSG00000120279	24.964	4.05434	0.56355	1.51706e-13	3.40857e-12	MYCT1
ENSG00000196126	48.2424	4.05779	0.408169	5.52616e-24	2.64534e-22	HLA-DRB1
ENSG00000131737	1512.5	4.06156	0.123922	2.44448e-237	2.50999e-233	KRT34
ENSG00000204941	376.343	4.1177	0.177138	8.03719e-121	1.03157e-117	PSG5
ENSG00000012124	292.855	4.1329	0.184753	1.68329e-111	1.50296e-108	CD22
ENSG00000258808	21.3948	4.14172	0.625543	8.37643e-12	1.53177e-10	NA
ENSG00000236453	71.9367	4.19634	0.346945	2.22091e-34	1.9744e-32	NA
ENSG00000232810	33.1503	4.19799	0.507474	3.32461e-17	9.99621e-16	TNF
ENSG00000242221	26.3398	4.24145	0.598657	2.3285e-13	5.13621e-12	PSG2
ENSG00000079263	813.633	4.25772	0.132702	2.32077e-226	1.58864e-222	SP140
ENSG00000229563	37.8101	4.27622	0.491742	7.06039e-19	2.38867e-17	LINC01204
ENSG00000169306	29.76	4.31826	0.548326	9.25436e-16	2.48428e-14	IL1RAPL1
ENSG00000167618	18.1968	4.34653	0.729558	6.58184e-10	9.47194e-09	LAIR2
ENSG00000152463	163.097	4.35792	0.249377	6.19207e-69	1.98688e-66	OLAH
ENSG00000257219	341.403	4.37532	0.176368	1.25319e-136	2.57356e-133	LNCOG
ENSG00000170044	15.6576	4.44373	0.79002	6.5855e-09	8.22627e-08	ZPLD1
ENSG00000130287	319.38	4.50344	0.191271	4.6821e-123	6.41011e-120	NCAN
ENSG00000163395	61.6349	4.51927	0.400897	4.25994e-30	2.93564e-28	IGFN1
ENSG00000140379	41.0021	4.53005	0.494187	1.60158e-20	6.12479e-19	BCL2A1
ENSG00000203837	16.6999	4.55239	0.81536	7.3228e-09	9.07003e-08	PNLIPRP3
ENSG00000260284	10.1209	4.58313	1.0563	5.99328e-06	4.30644e-05	TPSP2
ENSG00000186466	13.9239	4.634	0.886152	7.15782e-08	7.58869e-07	NA
ENSG00000258859	10.4497	4.66172	1.05567	4.448e-06	3.28222e-05	NA
ENSG00000258807	27.7116	4.76801	0.654942	1.0253e-13	2.3395e-12	NA
ENSG00000164400	78.6477	4.8146	0.393472	8.98249e-35	8.3468e-33	CSF2
ENSG00000129277	92.0282	4.82043	0.373602	1.38216e-38	1.54261e-36	NA
ENSG00000137707	45.9332	4.82623	0.508477	6.04635e-22	2.54965e-20	BTG4
ENSG00000254980	28.3851	4.84381	0.648379	3.75671e-14	8.94985e-13	NA
ENSG00000110777	25.2442	4.91637	0.692735	7.41933e-13	1.54998e-11	POU2AF1
ENSG00000169429	509.903	4.92738	0.176577	1.31774e-172	5.41221e-169	CXCL8
ENSG00000124467	90.4103	4.95499	0.371052	6.89885e-41	8.0957e-39	PSG8
ENSG00000104435	153.756	5.12722	0.30538	1.07396e-63	3.10632e-61	STMN2
ENSG00000214049	263.655	5.18149	0.24761	5.1092e-98	3.27883e-95	UCA1
ENSG00000170866	14.5001	5.19139	1.02419	3.15034e-07	2.94605e-06	NA
ENSG00000186115	27.6975	5.33995	0.747443	7.15874e-13	1.50165e-11	CYP4F2
ENSG00000124939	11.3483	5.61002	1.31371	8.97198e-07	7.65152e-06	SCGB2A1
ENSG00000204287	107.756	5.65616	0.416618	5.60851e-42	7.06603e-40	HLA-DRA
ENSG00000160862	35.6887	6.09599	0.840848	6.3859e-13	1.34919e-11	AZGP1
ENSG00000264451	50.7476	6.25985	0.73575	2.78167e-17	8.40063e-16	NA
ENSG00000163735	34.056	6.56844	0.980248	6.69839e-11	1.08828e-09	CXCL5
ENSG00000171431	142.897	8.71146	0.973123	5.91686e-18	1.86649e-16	KRT20
