# Supplementary material for: ID3 deficiency alters chromatin accessibility at DSB sites and enhances vulnerability to HDAC inhibition
Source: Int J Cancer. 2026 Feb 24;158(12):3173–86. doi: 10.1002/ijc.70400 (PMC13106931; doi:10.1002/ijc.70400)
Supplement: Supplementary file 4 — Table S4. Differentially expressed genes after recovery from HDACi (WT_TvsUT). [file IJC-158-3173-s004.xlsx]

## Sheet: degs_padj_lfc1
	baseMean	log2FoldChange	lfcSE	pvalue	padj	symbol
ENSG00000141052	103.062	-5.3878	0.425534	7.79767e-37	4.60896e-35	MYOCD
ENSG00000134061	14.8064	-4.38853	0.890412	2.94815e-07	1.96841e-06	CD180
ENSG00000101074	8.42296	-3.91765	1.11463	0.000105346	0.000452421	R3HDML
ENSG00000118194	171.451	-3.77116	0.223562	9.39461e-65	1.45552e-62	TNNT2
ENSG00000171864	10.5618	-3.37807	0.859289	1.13981e-05	5.91336e-05	PRND
ENSG00000130037	6.16241	-3.29158	1.18862	0.000778235	0.00276495	KCNA5
ENSG00000132854	11.0005	-3.14506	0.810413	1.19861e-05	6.18539e-05	KANK4
ENSG00000143768	5.72864	-3.04629	1.22337	0.00130124	0.00435876	LEFTY2
ENSG00000100433	83.4954	-3.02128	0.274388	2.92334e-29	1.22762e-27	KCNK10
ENSG00000153993	33.3203	-2.95185	0.438399	1.54825e-12	2.00782e-11	SEMA3D
ENSG00000184845	277.55	-2.89481	0.158899	1.91553e-75	3.76678e-73	DRD1
ENSG00000226767	8.17999	-2.89244	0.918586	0.000159251	0.00065715	NA
ENSG00000186847	16.7481	-2.84156	0.600086	2.02857e-07	1.39145e-06	KRT14
ENSG00000145824	289.728	-2.83408	0.145458	1.36508e-85	3.62563e-83	CXCL14
ENSG00000234323	28.0921	-2.81298	0.469002	1.703e-10	1.75191e-09	LINC01505
ENSG00000251350	273.747	-2.73864	0.146239	2.44601e-79	5.55816e-77	LINC02475
ENSG00000152611	64.9058	-2.73717	0.295683	1.72724e-21	4.66014e-20	CAPSL
ENSG00000169184	2671.67	-2.69497	0.0959422	5.67641e-175	7.73921e-172	MN1
ENSG00000181449	479.333	-2.68176	0.115371	9.98164e-121	6.3792e-118	SOX2
ENSG00000178343	220.89	-2.66173	0.163589	1.06723e-60	1.45506e-58	SHISA3
ENSG00000123610	11.8339	-2.50646	0.724177	3.83904e-05	0.00017995	TNFAIP6
ENSG00000187479	30.3434	-2.50534	0.429941	4.73458e-10	4.64175e-09	C11orf96
ENSG00000143869	62.5103	-2.43711	0.285097	9.96305e-19	2.22197e-17	GDF7
ENSG00000111913	67.1621	-2.41099	0.298231	4.77223e-17	9.44791e-16	RIPOR2
ENSG00000179772	42.5805	-2.34869	0.349339	1.25917e-12	1.64755e-11	FOXS1
ENSG00000259689	12.769	-2.31839	0.655914	2.9157e-05	0.000140172	NA
ENSG00000149043	20.3092	-2.3121	0.507343	3.71402e-07	2.44308e-06	SYT8
ENSG00000250423	7.33579	-2.30527	0.916021	0.000789081	0.00280068	KIAA1210
ENSG00000254885	41.8855	-2.28981	0.349988	4.62078e-12	5.67565e-11	NA
ENSG00000071575	2005.75	-2.2876	0.0733977	1.3246e-214	3.00992e-211	TRIB2
ENSG00000102468	35.9719	-2.25835	0.374311	1.23362e-10	1.29312e-09	HTR2A
ENSG00000182580	391.273	-2.25706	0.134344	2.00736e-64	3.06362e-62	EPHB3
ENSG00000132561	438.499	-2.249	0.11377	4.18749e-88	1.20617e-85	MATN2
ENSG00000242512	8.09947	-2.18263	0.885397	0.000812648	0.00287534	LINC01206
ENSG00000101463	79.2444	-2.16828	0.250077	3.19006e-19	7.47307e-18	SYNDIG1
ENSG00000231437	9.04322	-2.15573	0.816902	0.000497261	0.00184263	LINC01750
ENSG00000128606	1148.75	-2.15423	0.0863639	1.11638e-138	9.13241e-136	LRRC17
ENSG00000235269	10.7927	-2.14495	0.728131	0.000205013	0.000825501	LINC02331
ENSG00000198846	68.3439	-2.13278	0.262251	3.55152e-17	7.09992e-16	TOX
ENSG00000261780	9.68949	-2.11753	0.762652	0.000344548	0.0013245	LINC02582
ENSG00000184564	64.1621	-2.08755	0.276642	3.07111e-15	5.2079e-14	SLITRK6
ENSG00000205176	8.7322	-2.08098	0.815312	0.000626058	0.00226571	NA
ENSG00000213626	671.052	-2.06308	0.0973295	6.52677e-101	2.51847e-98	LBH
ENSG00000260432	8.80519	-2.06064	0.822372	0.000678234	0.00243771	NA
ENSG00000125378	2708.61	-2.05452	0.0896846	2.34892e-117	1.29832e-114	BMP4
ENSG00000174403	21.0156	-2.05435	0.510816	3.55933e-06	2.00033e-05	NA
ENSG00000179300	13.1482	-2.04295	0.629674	7.49526e-05	0.000331214	RTL3
ENSG00000164616	6.86898	-2.03601	0.986577	0.00198012	0.00636317	NA
ENSG00000213981	10.9264	-2.00022	0.697351	0.000259294	0.00102095	NA
ENSG00000171243	159.574	-1.99957	0.175391	3.16027e-31	1.43943e-29	SOSTDC1
ENSG00000115468	39.6895	-1.96027	0.349287	1.40052e-09	1.28961e-08	EFHD1
ENSG00000189184	359.054	-1.95244	0.142413	4.38381e-44	3.50208e-42	PCDH18
ENSG00000004846	56.4582	-1.94135	0.281596	3.91783e-13	5.39553e-12	ABCB5
ENSG00000260293	17.5367	-1.92561	0.539053	2.2997e-05	0.000112703	NA
ENSG00000105974	23397	-1.92536	0.0546156	2.02003e-273	8.26232e-270	CAV1
ENSG00000154864	512.329	-1.91842	0.108032	1.12891e-71	2.13772e-69	PIEZO2
ENSG00000204103	36.3484	-1.88176	0.380865	5.40761e-08	4.0347e-07	MAFB
ENSG00000113361	43.5021	-1.86412	0.324662	6.68601e-10	6.43159e-09	CDH6
ENSG00000261586	17.93	-1.86218	0.533938	3.09189e-05	0.000147635	NA
ENSG00000258115	26.2272	-1.86088	0.450779	2.40256e-06	1.38995e-05	NA
ENSG00000114805	63.2189	-1.85345	0.27965	2.60122e-12	3.30827e-11	PLCH1
ENSG00000173406	41.1102	-1.83518	0.328693	1.71673e-09	1.55832e-08	DAB1
ENSG00000197859	20.6473	-1.81816	0.477652	9.46625e-06	4.97416e-05	ADAMTSL2
ENSG00000070193	6.99529	-1.81277	0.966291	0.00291511	0.00896899	FGF10
ENSG00000260396	10.3241	-1.80397	0.757472	0.000909031	0.00317734	NA
ENSG00000111186	405.043	-1.79613	0.110883	3.59693e-60	4.83952e-58	WNT5B
ENSG00000163283	80.5971	-1.77693	0.265745	1.49193e-12	1.93847e-11	ALPP
ENSG00000157570	15.7	-1.76371	0.575676	0.000129734	0.000545653	TSPAN18
ENSG00000145681	8817.51	-1.76225	0.150315	7.26409e-33	3.58836e-31	HAPLN1
ENSG00000175928	2553.19	-1.7598	0.0647814	1.13954e-163	1.2947e-160	LRRN1
ENSG00000064218	26.3095	-1.75536	0.41053	1.31911e-06	7.93675e-06	DMRT3
ENSG00000225783	3161.58	-1.74225	0.214148	2.66041e-17	5.37629e-16	MIAT
ENSG00000198342	23.7882	-1.73593	0.443526	6.1062e-06	3.31241e-05	ZNF442
ENSG00000102678	54.8689	-1.72722	0.278439	4.17903e-11	4.62976e-10	FGF9
ENSG00000169760	157.265	-1.7088	0.166725	9.1683e-26	3.19967e-24	NLGN1
ENSG00000154736	19.1162	-1.70492	0.522548	6.75359e-05	0.000301633	ADAMTS5
ENSG00000227082	18.3355	-1.7039	0.522046	6.75185e-05	0.000301621	LINC02798
ENSG00000245648	106.739	-1.70302	0.219208	5.0775e-16	9.29633e-15	KLRK1-AS1
ENSG00000235436	36.7505	-1.68824	0.374577	4.59542e-07	2.98163e-06	NA
ENSG00000205795	197.932	-1.68293	0.159527	3.60765e-27	1.35625e-25	CYS1
ENSG00000183454	85.1223	-1.68037	0.230319	2.40209e-14	3.73008e-13	GRIN2A
ENSG00000186530	120.662	-1.67872	0.192717	2.30701e-19	5.49892e-18	NA
ENSG00000259807	63.8612	-1.677	0.257776	5.96362e-12	7.25532e-11	NA
ENSG00000260517	7.36147	-1.67582	0.916565	0.00320947	0.00975578	NA
ENSG00000234996	19.4122	-1.67304	0.533218	9.60639e-05	0.000415174	ACTG1P25
ENSG00000167800	79.6159	-1.66618	0.244448	7.29102e-13	9.78403e-12	TBX10
ENSG00000140937	196.411	-1.65505	0.155557	1.37419e-27	5.30254e-26	CDH11
ENSG00000146411	1281.04	-1.6432	0.0892273	6.38351e-77	1.30549e-74	SLC2A12
ENSG00000258545	12.5249	-1.64227	0.636118	0.000563263	0.00205959	RHOXF1-AS1
ENSG00000197614	113.868	-1.64203	0.207223	1.90638e-16	3.59661e-15	MFAP5
ENSG00000137673	16.3663	-1.63578	0.548315	0.00016992	0.000696959	MMP7
ENSG00000234264	15.5546	-1.63541	0.558873	0.0002051	0.000825687	DEPDC1-AS1
ENSG00000168542	1431.19	-1.6286	0.103171	2.47128e-57	3.15876e-55	COL3A1
ENSG00000156475	32.4771	-1.62114	0.37531	1.04178e-06	6.36172e-06	PPP2R2B
ENSG00000214514	18.9204	-1.61685	0.497109	7.32544e-05	0.000324571	NA
ENSG00000110148	65.6239	-1.59907	0.266932	1.43148e-10	1.48756e-09	CCKBR
ENSG00000272761	152.082	-1.58975	0.18414	4.64668e-19	1.07621e-17	NA
ENSG00000225614	175.387	-1.58204	0.167124	2.19623e-22	6.29945e-21	ZNF469
ENSG00000064692	12.25	-1.57762	0.6503	0.000847445	0.00298709	SNCAIP
ENSG00000140557	14.147	-1.5728	0.594127	0.000486589	0.00180873	ST8SIA2
ENSG00000259458	25.946	-1.5679	0.4233	1.38032e-05	7.05197e-05	MGC15885
ENSG00000164161	69.5712	-1.56321	0.250641	3.25201e-11	3.64821e-10	HHIP
ENSG00000230922	15.7815	-1.56249	0.568349	0.000351095	0.00134613	LOC101927551
ENSG00000258265	18.6022	-1.55767	0.583474	0.000433118	0.00162915	NA
ENSG00000123080	2166.41	-1.5552	0.0809611	2.1311e-83	5.38064e-81	CDKN2C
ENSG00000250563	53.3183	-1.54973	0.297123	1.28219e-08	1.04222e-07	NA
ENSG00000121871	102.995	-1.53283	0.206482	9.09996e-15	1.46654e-13	SLITRK3
ENSG00000196648	18.9669	-1.5232	0.498268	0.000140814	0.000587833	NA
ENSG00000150051	121.698	-1.52256	0.184649	1.3231e-17	2.73596e-16	MKX
ENSG00000169439	1108.41	-1.52112	0.0883856	1.65855e-67	2.80322e-65	SDC2
ENSG00000205213	1047.45	-1.51595	0.0816239	3.5842e-78	7.79793e-76	LGR4
ENSG00000138641	758.361	-1.51026	0.0861138	5.31602e-70	9.97412e-68	HERC3
ENSG00000146966	52.8862	-1.50633	0.296548	2.98185e-08	2.31518e-07	DENND2A
ENSG00000267530	280.696	-1.49766	0.137697	1.25881e-28	5.07768e-27	NA
ENSG00000253661	10.3552	-1.49331	0.718189	0.00198055	0.00636317	ZFHX4-AS1
ENSG00000225465	12.1238	-1.49265	0.685413	0.00150067	0.00496043	NA
ENSG00000261327	68.9449	-1.48809	0.252111	2.84833e-10	2.85126e-09	NA
ENSG00000115461	4307.99	-1.48072	0.211749	1.93231e-13	2.72348e-12	IGFBP5
ENSG00000176244	195.505	-1.47894	0.152035	1.77833e-23	5.46076e-22	ACBD7
ENSG00000259345	67.2691	-1.47235	0.249804	3.15068e-10	3.14165e-09	NA
ENSG00000172238	12.2751	-1.47203	0.672243	0.00155565	0.00512148	ATOH1
ENSG00000146013	20.9308	-1.47031	0.458389	9.08226e-05	0.000394188	GFRA3
ENSG00000154229	8757.71	-1.46919	0.0704529	1.08251e-97	3.81699e-95	PRKCA
ENSG00000196562	44.2922	-1.46405	0.319408	3.44493e-07	2.27706e-06	SULF2
ENSG00000106829	8.8348	-1.45456	0.812853	0.00355012	0.0106519	TLE4
ENSG00000105855	635.461	-1.45078	0.0926686	2.38249e-56	2.95299e-54	ITGB8
ENSG00000244578	6.96336	-1.44698	1.01809	0.00614545	0.0173257	LINC01391
ENSG00000143552	14.1975	-1.444	0.596174	0.000901746	0.00315457	NUP210L
ENSG00000136161	152.052	-1.44264	0.169774	1.51719e-18	3.34715e-17	RCBTB2
ENSG00000120594	236.736	-1.44139	0.146109	4.85421e-24	1.54151e-22	PLXDC2
ENSG00000185432	149.509	-1.43831	0.180086	1.02354e-16	1.97104e-15	TMT1A
ENSG00000165655	442.506	-1.43185	0.103663	1.93825e-44	1.59193e-42	ZNF503
ENSG00000146674	10.8115	-1.42493	0.700235	0.0022048	0.00700813	IGFBP3
ENSG00000186472	5839.91	-1.41742	0.0666253	1.5875e-101	6.24344e-99	PCLO
ENSG00000185338	176.251	-1.41298	0.181888	6.24768e-16	1.13574e-14	SOCS1
ENSG00000101977	62.8927	-1.41283	0.272367	1.67561e-08	1.33859e-07	MCF2
ENSG00000235151	12.6331	-1.41005	0.633045	0.00147049	0.00486772	NA
ENSG00000079841	31.105	-1.40903	0.373051	1.13982e-05	5.91336e-05	RIMS1
ENSG00000265015	18.394	-1.40856	0.521318	0.000412532	0.0015586	NA
ENSG00000073146	62.0294	-1.40298	0.275535	2.79608e-08	2.17922e-07	MOV10L1
ENSG00000167034	1525.08	-1.40132	0.070317	2.24997e-89	6.66872e-87	NKX3-1
ENSG00000006071	61.9775	-1.40031	0.260363	5.9449e-09	5.04756e-08	ABCC8
ENSG00000130948	29.4231	-1.39708	0.38471	2.0407e-05	0.000101248	HSD17B3
ENSG00000198542	1497.92	-1.39708	0.0678801	3.5613e-95	1.15606e-92	ITGBL1
ENSG00000196074	99.5845	-1.39552	0.201918	3.9981e-13	5.49866e-12	SYCP2
ENSG00000076716	874.43	-1.39487	0.085636	1.0291e-60	1.41249e-58	GPC4
ENSG00000258314	52.6277	-1.38576	0.284239	8.83163e-08	6.40936e-07	NA
ENSG00000172348	442.67	-1.37809	0.104349	6.98807e-41	4.94509e-39	RCAN2
ENSG00000185985	133.726	-1.36877	0.182025	4.51052e-15	7.52404e-14	SLITRK2
ENSG00000180660	42.9171	-1.36783	0.310233	8.19816e-07	5.09142e-06	MAB21L1
ENSG00000159167	1018.43	-1.36535	0.081188	1.63773e-64	2.51829e-62	STC1
ENSG00000147408	92.3322	-1.36453	0.216957	2.55481e-11	2.90108e-10	CSGALNACT1
ENSG00000153071	3168.76	-1.36369	0.059409	1.20901e-117	6.86816e-115	DAB2
ENSG00000185052	60.6793	-1.35932	0.273939	5.83312e-08	4.33006e-07	SLC24A3
ENSG00000132010	10.0446	-1.35327	0.743409	0.00337661	0.0102017	ZNF20
ENSG00000141668	16.2621	-1.35212	0.540152	0.000763134	0.00271896	CBLN2
ENSG00000223547	228.74	-1.34982	0.140492	6.56587e-23	1.94044e-21	ZNF844
ENSG00000149212	1058.71	-1.3472	0.0924846	3.85435e-49	3.68342e-47	SESN3
ENSG00000134323	47.4184	-1.34543	0.292012	3.31135e-07	2.19444e-06	MYCN
ENSG00000137962	8690.92	-1.34462	0.0644449	8.52171e-98	3.0575e-95	ARHGAP29
ENSG00000086991	223.498	-1.33595	0.1373	2.10048e-23	6.41149e-22	NOX4
ENSG00000188467	17.2274	-1.33483	0.52228	0.000682664	0.00245234	SLC24A5
ENSG00000129038	1386.33	-1.33472	0.0850873	1.55285e-56	1.93642e-54	LOXL1
ENSG00000144476	2499.05	-1.33049	0.230287	5.80477e-10	5.61824e-09	ACKR3
ENSG00000139209	72.4687	-1.32723	0.234848	1.36698e-09	1.26099e-08	SLC38A4
ENSG00000116990	334.283	-1.32649	0.118038	2.18138e-30	9.55277e-29	MYCL
ENSG00000091137	35.31	-1.32457	0.342282	8.43061e-06	4.46785e-05	SLC26A4
ENSG00000119397	2753.12	-1.32187	0.0712021	5.122e-78	1.091e-75	CNTRL
ENSG00000112769	55.0087	-1.32139	0.281097	2.14009e-07	1.46036e-06	LAMA4
ENSG00000223495	30.6263	-1.31994	0.45617	0.000255414	0.00100664	NA
ENSG00000260739	43.7709	-1.31922	0.307269	1.41857e-06	8.50021e-06	NA
ENSG00000231448	11.3103	-1.31792	0.699726	0.00301025	0.00922424	NA
ENSG00000177108	37.0194	-1.31399	0.366966	2.4676e-05	0.000120183	ZDHHC22
ENSG00000133687	805.699	-1.31381	0.0905897	9.23722e-49	8.74585e-47	TMTC1
ENSG00000254602	103.738	-1.31361	0.1988	3.39011e-12	4.22751e-11	NA
ENSG00000168675	1096.5	-1.3125	0.107743	3.07468e-35	1.71804e-33	LDLRAD4
ENSG00000089225	51.7949	-1.3121	0.279722	2.24265e-07	1.52272e-06	TBX5
ENSG00000135678	540.234	-1.31153	0.112951	3.20379e-32	1.53444e-30	CPM
ENSG00000180447	139.221	-1.30614	0.170668	1.7893e-15	3.09847e-14	GAS1
ENSG00000204262	5728.25	-1.30451	0.0842722	4.08782e-55	4.83236e-53	COL5A2
ENSG00000110852	716.16	-1.29935	0.0876855	1.01756e-50	1.0405e-48	CLEC2B
ENSG00000170153	1118.62	-1.29659	0.0983424	9.00323e-41	6.34914e-39	RNF150
ENSG00000164176	4788.91	-1.29609	0.0797347	6.93585e-60	9.27092e-58	EDIL3
ENSG00000139174	489.11	-1.29393	0.104856	5.08291e-36	2.91996e-34	PRICKLE1
ENSG00000102935	89.1816	-1.28886	0.221932	5.48532e-10	5.3267e-09	ZNF423
ENSG00000136205	13634	-1.28813	0.173571	9.63043e-15	1.54593e-13	TNS3
ENSG00000259435	13.4766	-1.28751	0.636137	0.002376	0.00748829	OR4N3P
ENSG00000124493	7.21848	-1.28477	0.977638	0.00754048	0.0207384	GRM4
ENSG00000057657	463.926	-1.28296	0.11611	1.91614e-29	8.13006e-28	PRDM1
ENSG00000197291	97.2728	-1.28175	0.209045	7.44804e-11	7.99999e-10	RAMP2-AS1
ENSG00000172935	9.79097	-1.2729	0.778585	0.00480914	0.0138974	MRGPRF
ENSG00000087495	118.368	-1.27194	0.198984	1.55452e-11	1.81769e-10	PHACTR3
ENSG00000122145	79.752	-1.27185	0.226121	1.58412e-09	1.44694e-08	TBX22
ENSG00000187416	8.40467	-1.26914	0.863366	0.00626099	0.0176271	LHFPL3
ENSG00000100311	306.244	-1.26732	0.140829	1.95216e-20	4.97182e-19	PDGFB
ENSG00000170381	811.335	-1.26696	0.082773	6.6559e-54	7.60446e-52	SEMA3E
ENSG00000116106	95.8531	-1.26559	0.216289	4.04615e-10	3.99748e-09	EPHA4
ENSG00000227208	33.877	-1.26353	0.354637	2.84354e-05	0.000136928	NA
ENSG00000149679	1020.65	-1.25983	0.0889184	1.28649e-46	1.12436e-44	CABLES2
ENSG00000196872	48.2844	-1.25935	0.304953	2.94152e-06	1.67896e-05	CRACDL
ENSG00000134222	4893.97	-1.2549	0.0605109	1.42169e-96	4.84584e-94	PSRC1
ENSG00000135324	57.4441	-1.25446	0.271987	3.30444e-07	2.19199e-06	MRAP2
ENSG00000151917	128.611	-1.25364	0.180555	3.3489e-13	4.64013e-12	BEND6
ENSG00000263335	41.7647	-1.2526	0.325759	9.45869e-06	4.97146e-05	NA
ENSG00000115363	1176.74	-1.25178	0.0755342	1.07128e-62	1.55382e-60	EVA1A
ENSG00000134853	486.742	-1.24477	0.124738	1.63362e-24	5.37126e-23	PDGFRA
ENSG00000235387	11.3265	-1.24013	0.704702	0.00408642	0.012042	SPAAR
ENSG00000238334	35.515	-1.23816	0.350574	3.20315e-05	0.000152272	NA
ENSG00000151012	2551.07	-1.23536	0.0706726	1.75771e-69	3.23846e-67	SLC7A11
ENSG00000196787	263.549	-1.23507	0.129405	1.32163e-22	3.82841e-21	H2AC11
ENSG00000169862	227.455	-1.22928	0.140246	1.81165e-19	4.35883e-18	CTNND2
ENSG00000206535	737.473	-1.22797	0.086056	3.01296e-47	2.65595e-45	LNP1
ENSG00000002933	77.6601	-1.22255	0.228652	7.98753e-09	6.65389e-08	TMEM176A
ENSG00000112984	8249.24	-1.22029	0.0570505	1.53053e-102	6.26019e-100	KIF20A
ENSG00000170801	247.154	-1.21926	0.138523	1.27386e-19	3.09403e-18	HTRA3
ENSG00000185483	211.533	-1.20907	0.149322	5.4002e-17	1.06192e-15	ROR1
ENSG00000182141	86.9351	-1.20795	0.219569	3.43232e-09	3.01393e-08	ZNF708
ENSG00000183671	561.016	-1.2068	0.100376	2.34344e-34	1.2416e-32	CMKLR2
ENSG00000186832	60.4472	-1.20596	0.282852	1.63869e-06	9.74496e-06	KRT16
ENSG00000114200	474.3	-1.20585	0.100522	3.66531e-34	1.92697e-32	BCHE
ENSG00000141314	267.192	-1.20569	0.151264	1.39819e-16	2.67237e-15	RHBDL3
ENSG00000223382	25.4025	-1.20233	0.433636	0.000400414	0.00151646	LINC01778
ENSG00000179083	157.897	-1.19996	0.17015	1.55188e-13	2.20552e-12	FAM133A
ENSG00000163430	15769.4	-1.19656	0.0548095	1.17789e-106	5.3531e-104	FSTL1
ENSG00000140945	838.205	-1.19605	0.0804279	5.20277e-51	5.34683e-49	CDH13
ENSG00000136542	152.941	-1.19565	0.167458	9.10793e-14	1.32291e-12	GALNT5
ENSG00000272267	23.8778	-1.18474	0.432203	0.000452267	0.00169588	NA
ENSG00000169083	952.848	-1.18219	0.0864259	1.24022e-43	9.75531e-42	AR
ENSG00000100027	163.179	-1.17985	0.186836	2.38311e-11	2.71515e-10	YPEL1
ENSG00000267745	73.2135	-1.17742	0.234796	4.82618e-08	3.62069e-07	NA
ENSG00000237125	13.391	-1.17728	0.607356	0.00311714	0.00951046	HAND2-AS1
ENSG00000170540	6312.22	-1.17673	0.051021	1.01354e-118	6.09646e-116	ARL6IP1
ENSG00000146555	1171.78	-1.17539	0.0721593	1.19643e-60	1.6204e-58	SDK1
ENSG00000066279	6772.21	-1.1742	0.0615268	3.74714e-82	9.01561e-80	ASPM
ENSG00000168077	3392.72	-1.17417	0.0709179	1.33378e-62	1.92092e-60	SCARA3
ENSG00000260400	16.8266	-1.17289	0.561639	0.00230896	0.00729614	NA
ENSG00000048540	19.5159	-1.17266	0.490733	0.0011301	0.00384362	LMO3
ENSG00000160539	53.0322	-1.17176	0.285742	3.65186e-06	2.04783e-05	PLPP7
ENSG00000162520	170.934	-1.17052	0.166708	2.02462e-13	2.84574e-12	SYNC
ENSG00000166669	549.938	-1.17041	0.112488	2.25859e-26	8.17531e-25	ATF7IP2
ENSG00000177301	154.828	-1.1686	0.168956	4.41211e-13	6.03963e-12	KCNA2
ENSG00000187049	24.7303	-1.16778	0.418656	0.000402506	0.00152382	TMEM216
ENSG00000102290	42.2026	-1.16662	0.325004	2.80898e-05	0.000135423	PCDH11X
ENSG00000224152	135.559	-1.16405	0.175545	3.15968e-12	3.95705e-11	BAZ2B-AS1
ENSG00000106565	80.5012	-1.16249	0.24798	2.48226e-07	1.67209e-06	TMEM176B
ENSG00000130052	1844.72	-1.16139	0.0768909	1.37232e-52	1.50889e-50	STARD8
ENSG00000259244	11.7773	-1.16068	0.670778	0.00450183	0.0131305	NA
ENSG00000132326	840.748	-1.1594	0.0800172	1.43783e-48	1.34885e-46	PER2
ENSG00000264660	7.23208	-1.15831	1.03886	0.00951725	0.0252677	NA
ENSG00000207770	18.0627	-1.15676	0.516263	0.00164805	0.00539873	NA
ENSG00000269911	9.34022	-1.15566	0.794173	0.00688157	0.0191346	NA
ENSG00000171246	8.89016	-1.15519	0.848944	0.00758922	0.0208556	NPTX1
ENSG00000177398	10.7096	-1.15142	0.735682	0.00578018	0.0163863	UMODL1
ENSG00000206432	1479.45	-1.1493	0.091056	1.5036e-37	9.15183e-36	TMEM200C
ENSG00000174059	200.507	-1.14244	0.145972	5.02738e-16	9.21281e-15	CD34
ENSG00000186193	3091.78	-1.13962	0.0609242	4.58594e-79	1.03063e-76	SAPCD2
ENSG00000238098	122.81	-1.1289	0.179044	2.93806e-11	3.32152e-10	ABCA17P
ENSG00000160097	59.0328	-1.1279	0.262635	1.66846e-06	9.90471e-06	FNDC5
ENSG00000136122	1591.84	-1.1222	0.065348	4.37863e-67	7.28028e-65	BORA
ENSG00000104313	508.552	-1.1221	0.106471	5.42699e-27	2.02163e-25	EYA1
ENSG00000162552	23.9948	-1.12159	0.441363	0.000791056	0.00280648	WNT4
ENSG00000248265	43.9562	-1.1207	0.318133	3.69357e-05	0.000173649	FLJ12825
ENSG00000269486	155.367	-1.11944	0.166288	1.65243e-12	2.1402e-11	NA
ENSG00000050030	49.6214	-1.11865	0.291949	1.16293e-05	6.0241e-05	NEXMIF
ENSG00000142149	1213.1	-1.11807	0.0716417	6.75209e-56	8.31843e-54	HUNK
ENSG00000204466	376.264	-1.11775	0.113806	9.41544e-24	2.94427e-22	NA
ENSG00000091129	198.632	-1.11554	0.147919	4.75579e-15	7.92025e-14	NRCAM
ENSG00000114854	21.211	-1.11342	0.472989	0.00131883	0.00441068	TNNC1
ENSG00000182771	425.522	-1.10748	0.10446	2.91789e-27	1.10303e-25	GRID1
ENSG00000115419	7051.93	-1.10633	0.0644353	3.77467e-67	6.32752e-65	GLS
ENSG00000172995	17.6455	-1.10458	0.534258	0.00254739	0.00796099	ARPP21
ENSG00000067842	207.162	-1.10358	0.162013	9.89261e-13	1.30947e-11	ATP2B3
ENSG00000099617	561.826	-1.10324	0.110528	1.82393e-24	5.97777e-23	EFNA2
ENSG00000203666	175.757	-1.10237	0.153768	8.00165e-14	1.16637e-12	EFCAB2
ENSG00000172086	72.4154	-1.10228	0.239383	3.95552e-07	2.59277e-06	KRCC1
ENSG00000148600	775.296	-1.1008	0.096056	2.18567e-31	1.00447e-29	CDHR1
ENSG00000107562	40.9067	-1.0949	0.32281	6.15034e-05	0.000276989	CXCL12
ENSG00000134198	56.1074	-1.09226	0.27952	8.65712e-06	4.5784e-05	TSPAN2
ENSG00000175874	97.5935	-1.09196	0.225314	1.19124e-07	8.45906e-07	CREG2
ENSG00000148734	108.238	-1.09195	0.216084	4.20352e-08	3.18747e-07	NPFFR1
ENSG00000213123	22.9806	-1.08935	0.431082	0.000891735	0.00312275	DYNLT2B
ENSG00000207949	23.2658	-1.08934	0.442832	0.00103563	0.003559	NA
ENSG00000174428	74.222	-1.08871	0.244505	8.13918e-07	5.05786e-06	GTF2IRD2B
ENSG00000166341	2215.08	-1.08734	0.0879114	4.04137e-36	2.33475e-34	DCHS1
ENSG00000180340	2165.62	-1.08629	0.0888098	2.15663e-35	1.22175e-33	FZD2
ENSG00000050438	685.296	-1.08502	0.0909349	8.90129e-34	4.59698e-32	SLC4A8
ENSG00000272473	17.3999	-1.08327	0.533172	0.00284221	0.00876844	NA
ENSG00000111700	137.623	-1.08242	0.20407	1.07796e-08	8.83584e-08	SLCO1B3
ENSG00000105971	1312.14	-1.08225	0.0752218	6.61297e-48	6.09198e-46	CAV2
ENSG00000271882	7.40153	-1.07806	0.986323	0.0108113	0.0282305	NA
ENSG00000130045	33.8718	-1.0766	0.365768	0.00027624	0.00108081	NXNL2
ENSG00000182326	315.795	-1.07563	0.123175	2.73551e-19	6.44516e-18	C1S
ENSG00000196517	1934.99	-1.07118	0.0969263	2.2565e-29	9.53465e-28	SLC6A9
ENSG00000038427	9.37598	-1.07113	0.84999	0.00902076	0.0241851	VCAN
ENSG00000104081	539.518	-1.06929	0.29305	2.28638e-05	0.000112078	BMF
ENSG00000091986	8133.29	-1.06804	0.0566368	2.81013e-80	6.60575e-78	CCDC80
ENSG00000144649	50.3579	-1.06772	0.288288	1.99601e-05	9.9223e-05	GASK1A
ENSG00000257931	104.562	-1.06736	0.196115	5.44603e-09	4.64457e-08	NA
ENSG00000273007	30.7336	-1.0671	0.37274	0.000352329	0.0013501	NA
ENSG00000129195	3168.16	-1.06457	0.0613183	1.81593e-68	3.20151e-66	PIMREG
ENSG00000144668	140.646	-1.06451	0.17326	8.53793e-11	9.13228e-10	ITGA9
ENSG00000136153	1892.07	-1.06405	0.0650954	4.8994e-61	6.81616e-59	LMO7
ENSG00000163683	333.647	-1.06243	0.123493	7.9371e-19	1.79958e-17	SMIM14
ENSG00000235887	31.1084	-1.06218	0.369216	0.000342194	0.00131669	NA
ENSG00000110693	161.731	-1.05834	0.163214	9.14323e-12	1.0935e-10	SOX6
ENSG00000250320	179.09	-1.0583	0.157604	2.04626e-12	2.63196e-11	EDIL3-DT
ENSG00000270062	23.1682	-1.05582	0.444111	0.00131054	0.00438655	NA
ENSG00000168427	9.94922	-1.0557	0.804224	0.00865908	0.0233691	KLHL30
ENSG00000198429	76.989	-1.0544	0.228098	3.83085e-07	2.51589e-06	ZNF69
ENSG00000164619	56.0977	-1.05221	0.264502	6.94872e-06	3.72988e-05	BMPER
ENSG00000139445	26.5506	-1.05183	0.402124	0.000731354	0.00261393	FOXN4
ENSG00000150551	175.525	-1.05081	0.149839	2.60627e-13	3.64503e-12	LYPD1
ENSG00000117650	3957.12	-1.04979	0.0559284	1.55659e-79	3.61749e-77	NEK2
ENSG00000163535	4086.82	-1.04922	0.0672896	8.80895e-56	1.07233e-53	SGO2
ENSG00000185038	9.64678	-1.04918	0.784704	0.00878183	0.0236483	MROH2A
ENSG00000258997	94.6824	-1.04888	0.207597	4.61576e-08	3.47815e-07	NA
ENSG00000121957	4383.67	-1.04837	0.0524371	6.84518e-90	2.05869e-87	GPSM2
ENSG00000185920	1996.15	-1.04569	0.0731283	2.41713e-47	2.14925e-45	PTCH1
ENSG00000232324	15.6389	-1.04414	0.547041	0.00375232	0.0111685	NA
ENSG00000170390	197.097	-1.0435	0.147952	1.84676e-13	2.60829e-12	DCLK2
ENSG00000184489	982.673	-1.04284	0.0970853	6.81947e-28	2.66155e-26	PTP4A3
ENSG00000109255	665.317	-1.03948	0.094836	6.21574e-29	2.54236e-27	NMU
ENSG00000078098	188.064	-1.03891	0.162109	1.5922e-11	1.85857e-10	FAP
ENSG00000203883	104.414	-1.03666	0.198944	2.00057e-08	1.58519e-07	SOX18
ENSG00000173175	240.715	-1.03663	0.148645	3.37846e-13	4.67792e-12	ADCY5
ENSG00000082482	43.4302	-1.0351	0.303656	6.26755e-05	0.000281585	KCNK2
ENSG00000078053	2016.46	-1.03229	0.0886944	2.94026e-32	1.41485e-30	AMPH
ENSG00000205542	30018.7	-1.03225	0.0677954	2.69013e-53	3.03954e-51	TMSB4X
ENSG00000162636	2613.88	-1.03161	0.0593257	1.23626e-68	2.19851e-66	EEIG2
ENSG00000140451	4812.15	-1.03086	0.0660285	6.79271e-56	8.31843e-54	PIF1
ENSG00000066468	929.765	-1.0307	0.0839708	1.34072e-35	7.65897e-34	FGFR2
ENSG00000213347	1525.32	-1.0301	0.0959943	7.95748e-28	3.09389e-26	MXD3
ENSG00000081052	288.921	-1.02942	0.119303	7.24371e-19	1.64784e-17	COL4A4
ENSG00000139291	1246.88	-1.02916	0.0700966	9.46467e-50	9.30586e-48	TMEM19
ENSG00000164330	235.884	-1.02389	0.153631	2.86336e-12	3.6192e-11	EBF1
ENSG00000186684	240.971	-1.02259	0.13124	7.50181e-16	1.3553e-14	CYP27C1
ENSG00000248019	30.3564	-1.02255	0.396261	0.000800183	0.00283664	FAM13A-AS1
ENSG00000245552	42.6101	-1.02169	0.307054	8.28185e-05	0.000362526	LOC100129203
ENSG00000162068	25.1729	-1.01917	0.420496	0.00125534	0.0042239	NTN3
ENSG00000267466	117.708	-1.01795	0.199981	3.72787e-08	2.85218e-07	NA
ENSG00000151466	1076.38	-1.01545	0.0729015	4.8e-45	3.99044e-43	SCLT1
ENSG00000024526	4175.71	-1.01537	0.056333	1.42814e-73	2.75537e-71	DEPDC1
ENSG00000229311	53.3224	-1.01414	0.280278	2.91134e-05	0.000140038	LOC101927827
ENSG00000118523	9914.32	-1.01409	0.0848807	7.8531e-34	4.07623e-32	CCN2
ENSG00000010610	63.4416	-1.01358	0.248238	4.6367e-06	2.558e-05	CD4
ENSG00000134962	22.3878	-1.01343	0.438492	0.00166412	0.00544092	KLB
ENSG00000101871	129.61	-1.00913	0.174443	8.32636e-10	7.89807e-09	MID1
ENSG00000132000	315.734	-1.00892	0.151193	2.74232e-12	3.47819e-11	PODNL1
ENSG00000170961	94.2111	-1.00852	0.231862	1.4071e-06	8.43396e-06	HAS2
ENSG00000116117	255.809	-1.00709	0.139701	6.25328e-14	9.28053e-13	PARD3B
ENSG00000187867	3046.93	-1.00261	0.16083	4.99855e-11	5.48125e-10	PALM3
ENSG00000152086	119.766	-1.00116	0.181071	3.59986e-09	3.15428e-08	TUBA3E
ENSG00000223886	19.7848	1.00183	0.504967	0.00340733	0.0102813	LOC100131785
ENSG00000125454	893.694	1.00434	0.0913067	4.73156e-29	1.95881e-27	SLC25A19
ENSG00000185818	1038.33	1.00582	0.0767806	4.12018e-40	2.78092e-38	NAT8L
ENSG00000116717	3474.51	1.00698	0.0822786	2.36269e-35	1.33479e-33	GADD45A
ENSG00000180535	43.8244	1.00726	0.299156	7.55868e-05	0.000333728	BHLHA15
ENSG00000258535	197.233	1.00736	0.15269	4.85051e-12	5.94354e-11	NA
ENSG00000175294	190.701	1.00796	0.153457	5.92075e-12	7.20745e-11	CATSPER1
ENSG00000233470	23.3693	1.00875	0.432687	0.00160438	0.00526579	NA
ENSG00000142621	67.1018	1.00896	0.243253	3.53078e-06	1.98537e-05	FHAD1
ENSG00000268849	39.5056	1.00935	0.323571	0.000174781	0.000714603	NA
ENSG00000134152	1510.64	1.01021	0.0746736	1.26623e-42	9.62665e-41	KATNBL1
ENSG00000215187	54.9602	1.01047	0.26224	1.19334e-05	6.1629e-05	CIMIP2B
ENSG00000197635	184.689	1.01083	0.148509	1.17709e-12	1.54214e-11	DPP4
ENSG00000197959	411.509	1.01575	0.103783	1.4553e-23	4.50261e-22	DNM3
ENSG00000172006	172.322	1.01752	0.152582	3.03272e-12	3.81205e-11	ZNF554
ENSG00000237222	36.573	1.0183	0.347938	0.0003135	0.00121612	LINC01968
ENSG00000175463	28.5214	1.02092	0.436906	0.00144651	0.00479537	TBC1D10C
ENSG00000120306	572.322	1.02398	0.0943506	2.23462e-28	8.9433e-27	CYSTM1
ENSG00000128805	298.699	1.02468	0.158004	1.00503e-11	1.19848e-10	ARHGAP22
ENSG00000189143	919.343	1.02687	0.102163	1.02354e-24	3.39811e-23	CLDN4
ENSG00000259867	157.279	1.02935	0.15962	1.29491e-11	1.52547e-10	NA
ENSG00000173826	47.5603	1.03254	0.295586	4.47815e-05	0.000207294	KCNH6
ENSG00000185022	731.783	1.03449	0.100937	1.4246e-25	4.91306e-24	MAFF
ENSG00000115267	324.873	1.03509	0.115049	2.61194e-20	6.59466e-19	IFIH1
ENSG00000233058	25.4384	1.03528	0.405252	0.000864957	0.00304148	NA
ENSG00000008441	3576.75	1.03724	0.0563839	2.19937e-76	4.45341e-74	NFIX
ENSG00000076641	228.6	1.03962	0.132968	5.98744e-16	1.09172e-14	PAG1
ENSG00000099365	308.019	1.04068	0.120422	6.42822e-19	1.47216e-17	STX1B
ENSG00000107201	799.954	1.04097	0.0974576	1.4204e-27	5.47053e-26	RIGI
ENSG00000107249	127.521	1.04343	0.172535	1.64073e-10	1.69126e-09	GLIS3
ENSG00000163884	45.5957	1.04515	0.29373	3.51394e-05	0.000165928	KLF15
ENSG00000072954	730.004	1.0453	0.0940157	1.12228e-29	4.79159e-28	TMEM38A
ENSG00000237643	127.171	1.04824	0.185246	1.63533e-09	1.49105e-08	NA
ENSG00000058335	888.86	1.05041	0.0922977	6.2192e-31	2.78923e-29	RASGRF1
ENSG00000104611	26.5845	1.05287	0.408051	0.000791128	0.00280648	SH2D4A
ENSG00000241889	43.4226	1.05348	0.300069	4.2102e-05	0.000195911	NA
ENSG00000227482	30.0723	1.05446	0.374254	0.000413269	0.00156023	NA
ENSG00000101203	112.901	1.05458	0.19788	1.00825e-08	8.29431e-08	COL20A1
ENSG00000161570	14.1685	1.05472	0.640474	0.00569202	0.0161632	NA
ENSG00000108932	29.1175	1.05494	0.375566	0.000424677	0.00159946	SLC16A6
ENSG00000087085	481.936	1.05945	0.108844	2.46981e-23	7.5052e-22	ACHE
ENSG00000113070	999.379	1.05973	0.077622	2.35541e-43	1.82464e-41	HBEGF
ENSG00000095752	810.923	1.05996	0.0817008	1.90175e-39	1.24656e-37	IL11
ENSG00000005020	52.7132	1.06055	0.280654	1.4708e-05	7.48613e-05	SKAP2
ENSG00000234841	52.0562	1.06094	0.282652	1.61702e-05	8.16336e-05	LOC100422627
ENSG00000239462	59.4372	1.06305	0.263616	5.38079e-06	2.94546e-05	NA
ENSG00000070190	25.5509	1.06366	0.43162	0.00105951	0.00363313	DAPP1
ENSG00000138316	115.133	1.06505	0.201789	1.30144e-08	1.05576e-07	ADAMTS14
ENSG00000126249	473.112	1.06628	0.111047	8.95608e-23	2.62408e-21	PDCD2L
ENSG00000105538	77.6399	1.06795	0.249771	1.79633e-06	1.06084e-05	RASIP1
ENSG00000105889	26.4555	1.07241	0.402961	0.000630724	0.00228017	STEAP1B
ENSG00000254002	15.5154	1.07391	0.547166	0.00322908	0.00980498	NA
ENSG00000176170	2275.8	1.07395	0.0820976	4.75764e-40	3.19012e-38	SPHK1
ENSG00000095713	128.926	1.07445	0.177857	1.58711e-10	1.63846e-09	CRTAC1
ENSG00000175003	92.7769	1.07491	0.25916	3.17111e-06	1.79696e-05	SLC22A1
ENSG00000167895	76.3453	1.07513	0.229588	2.86553e-07	1.91513e-06	TMC8
ENSG00000107165	21.3987	1.07558	0.481995	0.00182616	0.00591212	TYRP1
ENSG00000262580	173.24	1.07742	0.167671	1.39174e-11	1.63577e-10	NA
ENSG00000161040	259.023	1.07828	0.130439	1.49745e-17	3.09025e-16	FBXL13
ENSG00000267260	11.7812	1.08101	0.690407	0.00620334	0.0174745	LOC728485
ENSG00000198626	52.2484	1.08493	0.309414	4.05177e-05	0.000189141	RYR2
ENSG00000175556	73.3698	1.08514	0.240558	6.10648e-07	3.87116e-06	LONRF3
ENSG00000254607	51.0844	1.08692	0.274183	6.89784e-06	3.70354e-05	LOC101929427
ENSG00000159625	37.0564	1.08819	0.367784	0.000246214	0.000973761	DRC7
ENSG00000261617	26.7518	1.09194	0.41144	0.000610564	0.00221906	LINC02177
ENSG00000221869	191.599	1.09568	0.146418	7.78383e-15	1.2654e-13	CEBPD
ENSG00000167755	507.005	1.09605	0.10273	1.48081e-27	5.69248e-26	KLK6
ENSG00000213931	122.904	1.09626	0.178636	8.84588e-11	9.44191e-10	HBE1
ENSG00000170442	39.3158	1.09678	0.330235	7.86872e-05	0.000346295	KRT86
ENSG00000188660	179.979	1.09728	0.158323	4.23583e-13	5.8061e-12	LINC00319
ENSG00000268621	119.796	1.09799	0.187399	4.62978e-10	4.54773e-09	IGFL2-AS1
ENSG00000130477	814.211	1.09843	0.0944527	2.98056e-32	1.43088e-30	UNC13A
ENSG00000176697	383.947	1.09872	0.118114	1.56902e-21	4.23883e-20	BDNF
ENSG00000253111	56.0816	1.10125	0.267093	3.527e-06	1.98379e-05	NA
ENSG00000246228	453.363	1.10299	0.268462	3.58036e-06	2.01064e-05	CASC8
ENSG00000054392	1467.86	1.10308	0.0696046	1.7183e-57	2.21012e-55	HHAT
ENSG00000123329	33.0834	1.10359	0.355084	0.000160183	0.000660732	ARHGAP9
ENSG00000197181	211.509	1.10722	0.1419	6.2226e-16	1.13219e-14	PIWIL2
ENSG00000228109	45.6792	1.1094	0.311428	3.11597e-05	0.000148611	MELTF-AS1
ENSG00000106066	10.4465	1.11112	0.733625	0.00638197	0.0179356	CPVL
ENSG00000143412	173.969	1.11155	0.149044	9.24176e-15	1.48821e-13	ANXA9
ENSG00000231574	13.111	1.11363	0.640409	0.00447603	0.0130677	LINC02015
ENSG00000105518	530.989	1.11439	0.0953484	1.5271e-32	7.47145e-31	TMEM205
ENSG00000160013	38.8797	1.11526	0.333516	7.10833e-05	0.000315821	PTGIR
ENSG00000259404	38.1322	1.11564	0.326024	5.29789e-05	0.000241415	NA
ENSG00000228509	52.7307	1.11705	0.274502	4.32727e-06	2.39894e-05	NA
ENSG00000059915	474.152	1.1175	0.114003	1.08153e-23	3.37172e-22	PSD
ENSG00000185186	86.3056	1.11791	0.214962	1.92283e-08	1.52654e-07	LINC00313
ENSG00000116254	1496.67	1.1186	0.0796321	8.50346e-46	7.18613e-44	CHD5
ENSG00000267375	13.8736	1.12021	0.589282	0.00342144	0.0103158	NA
ENSG00000235448	59.5851	1.12074	0.261762	1.69451e-06	1.00506e-05	LURAP1L-AS1
ENSG00000105877	125.678	1.12083	0.182845	8.92745e-11	9.52401e-10	DNAH11
ENSG00000232629	23.2313	1.12161	0.432481	0.000709128	0.00253849	HLA-DQB2
ENSG00000103534	182.633	1.12298	0.147685	3.11653e-15	5.26745e-14	TMC5
ENSG00000159399	3259.27	1.12364	0.0688063	6.45306e-61	8.91699e-59	HK2
ENSG00000229124	240.289	1.12485	0.166194	1.30575e-12	1.70414e-11	VIM-AS1
ENSG00000225218	89.9761	1.12566	0.205182	4.01223e-09	3.49464e-08	NA
ENSG00000170190	24.5204	1.12641	0.419172	0.00053601	0.00197122	SLC16A5
ENSG00000187994	472.365	1.12653	0.100002	2.13863e-30	9.38566e-29	RINL
ENSG00000162722	3611.6	1.12994	0.0816833	1.6271e-44	1.34177e-42	TRIM58
ENSG00000070886	168.909	1.1315	0.157712	7.62276e-14	1.11751e-12	EPHA8
ENSG00000168404	636.973	1.13392	0.130893	4.55805e-19	1.05688e-17	MLKL
ENSG00000051523	21.2852	1.1358	0.474522	0.00113984	0.00387352	CYBA
ENSG00000226380	170.96	1.13642	0.218648	1.93046e-08	1.53201e-07	NA
ENSG00000162591	550.151	1.13678	0.0959368	2.19174e-33	1.10949e-31	MEGF6
ENSG00000137331	5917.36	1.13712	0.0740045	2.80669e-54	3.26134e-52	IER3
ENSG00000110195	109.69	1.1372	0.201334	1.58794e-09	1.44978e-08	FOLR1
ENSG00000100385	2012.28	1.13913	0.0657678	3.68062e-68	6.37901e-66	IL2RB
ENSG00000177311	3267.58	1.1405	0.0827517	2.99547e-44	2.42136e-42	ZBTB38
ENSG00000240476	2412.28	1.14198	0.179233	1.80055e-11	2.08748e-10	LINC00973
ENSG00000204188	10.9696	1.14265	0.750858	0.00587157	0.01662	GGNBP1
ENSG00000223759	23.5756	1.14288	0.465029	0.000987303	0.00341012	NA
ENSG00000152969	19.8849	1.14465	0.473102	0.00108469	0.0037071	JAKMIP1
ENSG00000144130	15.5758	1.14555	0.546715	0.00225389	0.00714206	NT5DC4
ENSG00000251141	62.601	1.14595	0.254119	5.94293e-07	3.77567e-06	NA
ENSG00000109846	217.55	1.14671	0.164819	3.24713e-13	4.50218e-12	CRYAB
ENSG00000064989	49.2505	1.14748	0.287985	6.00013e-06	3.2592e-05	CALCRL
ENSG00000232528	84.3151	1.15147	0.229601	4.8353e-08	3.62621e-07	LOC100289473
ENSG00000163297	841.941	1.1538	0.496529	0.00125017	0.00421138	ANTXR2
ENSG00000113073	13.8859	1.15565	0.633971	0.00368357	0.0109814	SLC4A9
ENSG00000145911	511.961	1.15618	0.0975757	2.21097e-33	1.11646e-31	N4BP3
ENSG00000138623	2668.17	1.15646	0.0780949	1.44928e-50	1.46728e-48	SEMA7A
ENSG00000172318	52.9051	1.1606	0.272748	1.89567e-06	1.11371e-05	B3GALT1
ENSG00000144802	2213.66	1.16308	0.086551	3.65723e-42	2.74978e-40	NFKBIZ
ENSG00000237416	32.033	1.16311	0.377137	0.000157569	0.000650737	NA
ENSG00000244128	18.5534	1.16603	0.515408	0.00155839	0.00512932	LINC01322
ENSG00000101188	35.2598	1.16651	0.35962	9.411e-05	0.000407418	NTSR1
ENSG00000114529	1056.59	1.16824	0.0776882	4.3912e-52	4.67731e-50	C3orf52
ENSG00000196878	9877.74	1.16989	0.0530157	6.60192e-109	3.1399e-106	LAMB3
ENSG00000258512	19.5118	1.17102	0.486593	0.00110398	0.00376354	LINC00239
ENSG00000253227	179.502	1.17114	0.147206	1.76593e-16	3.34708e-15	NA
ENSG00000204758	33.7599	1.17609	0.345126	5.36975e-05	0.000244254	RPL26L1-AS1
ENSG00000227507	35.1632	1.17671	0.370811	0.000119516	0.000506576	LTB
ENSG00000149654	27.7199	1.17917	0.392761	0.000199619	0.000806801	CDH22
ENSG00000188107	26.7086	1.18039	0.434407	0.000468677	0.00174939	EYS
ENSG00000230943	36.3664	1.18307	0.338769	3.92987e-05	0.000183912	LINC02541
ENSG00000129673	63.8786	1.18316	0.250478	2.0372e-07	1.39667e-06	AANAT
ENSG00000163359	8074.52	1.18376	0.0606124	5.91538e-86	1.59178e-83	COL6A3
ENSG00000134830	23.579	1.18473	0.432004	0.000434091	0.00163251	C5AR2
ENSG00000258929	53.0124	1.18834	0.283727	2.43247e-06	1.40526e-05	NA
ENSG00000270480	23.0565	1.19383	0.44869	0.000544083	0.0019966	SLC66A2P2
ENSG00000089250	233.242	1.19475	0.169107	1.46857e-13	2.09004e-12	NOS1
ENSG00000197872	492.985	1.19733	0.101193	2.49091e-33	1.25163e-31	CYRIA
ENSG00000088726	52.9931	1.19833	0.274086	1.07304e-06	6.54091e-06	TMEM40
ENSG00000188342	4413.26	1.19914	0.0899441	1.49301e-41	1.07893e-39	GTF2F2
ENSG00000198959	10062.9	1.2001	0.0611213	8.21001e-87	2.26896e-84	TGM2
ENSG00000179715	110.163	1.20123	0.18918	2.06594e-11	2.3763e-10	PCED1B
ENSG00000187730	71.7129	1.20177	0.241437	5.70573e-08	4.24165e-07	GABRD
ENSG00000146469	62.7638	1.20236	0.258599	2.9546e-07	1.97208e-06	VIP
ENSG00000167619	229.828	1.20297	0.135983	9.1709e-20	2.24616e-18	TMEM145
ENSG00000144821	1009.22	1.20395	0.0925184	1.01968e-39	6.77062e-38	MYH15
ENSG00000118503	584.22	1.20756	0.107204	1.95568e-30	8.61973e-29	TNFAIP3
ENSG00000124762	13801.9	1.20783	0.0646551	6.98944e-79	1.537e-76	CDKN1A
ENSG00000228742	832.868	1.20804	0.0875908	2.63891e-44	2.1416e-42	LINC02577
ENSG00000160712	989.692	1.20883	0.0776576	1.26051e-55	1.52537e-53	IL6R
ENSG00000091409	4311.95	1.20959	0.184109	4.58583e-12	5.63611e-11	ITGA6
ENSG00000176658	1697.37	1.21416	0.0653126	4.10742e-78	8.8422e-76	MYO1D
ENSG00000179111	67.3524	1.21572	0.241784	4.55762e-08	3.44184e-07	HES7
ENSG00000154645	27.7222	1.21671	0.394999	0.000155274	0.000642555	CHODL
ENSG00000007264	351.106	1.2188	0.115662	5.67965e-27	2.1119e-25	MATK
ENSG00000186868	241.843	1.22053	0.13611	2.89817e-20	7.29933e-19	MAPT
ENSG00000196335	108.578	1.22107	0.188914	9.63345e-12	1.15078e-10	STK31
ENSG00000203756	11.5861	1.22285	0.729508	0.00444412	0.0129838	TMEM244
ENSG00000147573	28.6022	1.2237	0.383783	0.00011012	0.000470948	TRIM55
ENSG00000179674	476.511	1.22433	0.10155	1.79524e-34	9.61109e-33	ARL14
ENSG00000104043	62.5059	1.22748	0.248021	6.57805e-08	4.83739e-07	ATP8B4
ENSG00000023171	527.849	1.22831	0.122337	9.32706e-25	3.10159e-23	GRAMD1B
ENSG00000267149	12.749	1.22873	0.63818	0.00298754	0.00916428	NA
ENSG00000113263	109.611	1.22887	0.200647	8.54428e-11	9.1343e-10	ITK
ENSG00000154928	227.821	1.22947	0.169138	3.41645e-14	5.2337e-13	EPHB1
ENSG00000064270	45.4276	1.23062	0.298263	3.00111e-06	1.70868e-05	ATP2C2
ENSG00000064205	145.354	1.23093	0.221524	2.3617e-09	2.10914e-08	CCN5
ENSG00000113578	1036.51	1.2336	0.0842374	1.50691e-49	1.46056e-47	FGF1
ENSG00000104856	1520.34	1.23544	0.0675973	1.27721e-75	2.53595e-73	RELB
ENSG00000127507	66.4193	1.23658	0.250494	6.95202e-08	5.10139e-07	ADGRE2
ENSG00000117318	4504.64	1.23885	0.0768963	2.14879e-59	2.85357e-57	ID3
ENSG00000170099	10.4602	1.23969	0.744396	0.00450056	0.01313	SERPINA6
ENSG00000254415	11.6078	1.2397	0.699683	0.0037504	0.0111644	SIGLEC14
ENSG00000110786	29.139	1.24005	0.374916	7.09073e-05	0.000315176	PTPN5
ENSG00000078081	279.094	1.24013	0.13472	2.97666e-21	7.93687e-20	LAMP3
ENSG00000152932	17.0874	1.24176	0.510455	0.000958239	0.00332772	RAB3C
ENSG00000164512	14.3583	1.24216	0.58019	0.0019089	0.0061566	ANKRD55
ENSG00000167281	494.466	1.24258	0.0967821	9.24137e-39	5.86942e-37	RBFOX3
ENSG00000226088	22.5998	1.24443	0.465892	0.000483929	0.00180008	LINC03102
ENSG00000250656	19.1626	1.24474	0.481174	0.000645433	0.00232997	NA
ENSG00000196420	18.3405	1.25035	0.497561	0.00076689	0.00272949	S100A5
ENSG00000166736	127.131	1.25239	0.214456	4.43874e-10	4.36847e-09	HTR3A
ENSG00000233452	100.115	1.25254	0.225538	2.4565e-09	2.18806e-08	STXBP5-AS1
ENSG00000155367	362.435	1.25256	0.114871	1.05149e-28	4.24982e-27	PPM1J
ENSG00000253616	74.4892	1.2538	0.234436	7.76901e-09	6.48241e-08	NA
ENSG00000255317	39.8769	1.25506	0.330704	1.19615e-05	6.17425e-05	NA
ENSG00000118777	373.543	1.25573	0.115125	9.29519e-29	3.77174e-27	ABCG2
ENSG00000271579	172.305	1.2568	0.157263	1.26468e-16	2.42855e-15	NA
ENSG00000128512	651.284	1.25802	0.261494	1.20936e-07	8.57877e-07	DOCK4
ENSG00000257283	13.1356	1.25812	0.644346	0.00270098	0.0083846	LOC105369911
ENSG00000173801	5145.04	1.25837	0.18583	1.11074e-12	1.46081e-11	JUP
ENSG00000132437	12.9329	1.26176	0.628752	0.00247708	0.0077614	DDC
ENSG00000124440	19.6465	1.26452	0.518548	0.000876656	0.00307469	HIF3A
ENSG00000183251	20.7045	1.265	0.450776	0.000349936	0.00134269	OR51B4
ENSG00000113448	33.0517	1.26723	0.348913	2.18265e-05	0.000107534	PDE4D
ENSG00000204610	22.1628	1.26795	0.441549	0.000279302	0.00109216	TRIM15
ENSG00000189283	73.3675	1.26999	0.244297	1.64538e-08	1.31753e-07	FHIT
ENSG00000243797	55.9268	1.27109	0.269681	2.10772e-07	1.43923e-06	NA
ENSG00000222022	141.152	1.273	0.170841	8.26283e-15	1.33795e-13	NA
ENSG00000271991	26.5439	1.2735	0.413373	0.000145972	0.000607011	NA
ENSG00000102934	22.4876	1.27364	0.437972	0.000253925	0.00100136	PLLP
ENSG00000154217	157.788	1.27534	0.211553	1.42624e-10	1.48353e-09	PITPNC1
ENSG00000126264	50.1577	1.27543	0.279224	4.08616e-07	2.67326e-06	HCST
ENSG00000074966	33.714	1.27843	0.356872	2.60338e-05	0.000126285	TXK
ENSG00000122735	128.24	1.27854	0.198782	1.01318e-11	1.20749e-10	DNAI1
ENSG00000255090	71.885	1.27964	0.315344	3.85332e-06	2.15312e-05	NA
ENSG00000174083	33.5378	1.28084	0.350217	1.9199e-05	9.56487e-05	NA
ENSG00000115963	2998.97	1.29094	0.0920052	9.2164e-46	7.75657e-44	RND3
ENSG00000224715	265.077	1.29209	0.140108	2.6471e-21	7.08585e-20	LOC339685
ENSG00000145506	415.561	1.2932	0.103618	9.10838e-37	5.3374e-35	NKD2
ENSG00000116016	950.442	1.29367	0.0774622	1.18292e-63	1.75304e-61	EPAS1
ENSG00000251604	55.1979	1.30169	0.266597	8.96025e-08	6.49396e-07	NA
ENSG00000235947	30.3556	1.30627	0.375929	3.82e-05	0.00017914	EGOT
ENSG00000260971	18.2066	1.30795	0.502198	0.00057809	0.00210966	NA
ENSG00000148677	10284.5	1.30823	0.0682581	6.37198e-83	1.57004e-80	ANKRD1
ENSG00000205683	396.15	1.30913	0.134982	2.84111e-23	8.59518e-22	DPF3
ENSG00000153982	167.665	1.30914	0.154123	1.82346e-18	4.01416e-17	GDPD1
ENSG00000213030	456.189	1.3094	0.122379	8.50315e-28	3.29977e-26	CGB8
ENSG00000154274	432.175	1.31256	0.103748	9.55646e-38	5.86904e-36	C4orf19
ENSG00000237181	349.111	1.31451	0.116675	1.85459e-30	8.19183e-29	PRKAR1B-AS1
ENSG00000109321	18.9868	1.31574	0.49311	0.000500783	0.00185441	AREG
ENSG00000230666	20.8012	1.31583	0.456358	0.000264811	0.00103927	NA
ENSG00000167972	511.184	1.31589	0.100946	7.04788e-40	4.71033e-38	ABCA3
ENSG00000222032	241.835	1.31969	0.13551	1.94022e-23	5.94002e-22	NA
ENSG00000147676	107.603	1.32157	0.197344	1.91431e-12	2.46845e-11	MAL2
ENSG00000240399	32.7704	1.32549	0.365967	2.19284e-05	0.00010801	NA
ENSG00000224982	11.6913	1.3263	0.668454	0.00245153	0.00769669	TMEM233
ENSG00000175832	3751.08	1.32642	0.0691534	4.91991e-83	1.22704e-80	ETV4
ENSG00000187098	890.541	1.32642	0.0865941	5.655e-54	6.49722e-52	MITF
ENSG00000237119	21.9272	1.33002	0.444851	0.00019178	0.000778191	LINC01056
ENSG00000261604	26.0345	1.33313	0.436312	0.00014635	0.000608456	NA
ENSG00000169067	53.5718	1.33729	0.307069	9.73822e-07	5.97887e-06	ACTBL2
ENSG00000231851	65.5607	1.33758	0.245436	4.26482e-09	3.69889e-08	MRPS9-AS1
ENSG00000169962	19.9468	1.34156	0.496493	0.000420174	0.00158396	TAS1R3
ENSG00000197816	51.0854	1.34465	0.280189	1.24137e-07	8.77843e-07	CCDC180
ENSG00000172183	434.041	1.34583	0.111746	1.85093e-34	9.88336e-33	ISG20
ENSG00000197165	87.1417	1.34934	0.211298	1.44657e-11	1.69925e-10	SULT1A2
ENSG00000159871	67.3886	1.35031	0.24281	2.28853e-09	2.04826e-08	LYPD5
ENSG00000226472	26.6913	1.35122	0.396214	4.61495e-05	0.000212856	NA
ENSG00000189398	18.6607	1.35332	0.512486	0.000506355	0.00187361	OR7E12P
ENSG00000231971	67.8793	1.3534	0.238765	1.20733e-09	1.12283e-08	CT69
ENSG00000240065	552.638	1.35447	0.0947456	2.03271e-47	1.81532e-45	PSMB9
ENSG00000232194	68.2521	1.35638	0.271416	4.69436e-08	3.53217e-07	NA
ENSG00000256995	14.9806	1.3606	0.561908	0.00092332	0.00322342	NA
ENSG00000101443	123.462	1.3617	0.191349	9.54946e-14	1.38312e-12	WFDC2
ENSG00000111245	734.593	1.36286	0.0903665	2.09969e-52	2.28409e-50	MYL2
ENSG00000134470	63.4266	1.36296	0.264208	1.94825e-08	1.54553e-07	IL15RA
ENSG00000230623	31.0922	1.3647	0.381113	2.50736e-05	0.000121858	NA
ENSG00000147443	13.4535	1.36601	0.602419	0.00131774	0.00440777	DOK2
ENSG00000100979	214.706	1.3667	0.141366	3.66823e-23	1.09951e-21	PLTP
ENSG00000233559	145.788	1.36682	0.171966	1.51519e-16	2.89059e-15	NA
ENSG00000069431	284.768	1.36788	0.132572	5.23241e-26	1.8675e-24	ABCC9
ENSG00000254991	247.403	1.36821	0.135352	4.29522e-25	1.45916e-23	NA
ENSG00000174521	79.1522	1.36912	0.235072	4.87466e-10	4.7745e-09	TTC9B
ENSG00000242759	20.5942	1.36963	0.457436	0.00018495	0.000753318	NA
ENSG00000171403	7.30041	1.37093	0.924146	0.00558709	0.0158917	KRT9
ENSG00000129451	30.3626	1.37667	0.366546	1.25178e-05	6.43541e-05	KLK10
ENSG00000256802	11.1739	1.37704	0.690941	0.00238682	0.00751891	LCIIAR
ENSG00000242147	81.579	1.378	0.240085	7.65144e-10	7.29849e-09	LINC02677
ENSG00000074416	2090.78	1.38172	0.0707605	5.91202e-86	1.59178e-83	MGLL
ENSG00000151062	316.199	1.38397	0.158568	2.17583e-19	5.19836e-18	CACNA2D4
ENSG00000267279	218.051	1.38408	0.186557	9.61463e-15	1.54461e-13	NA
ENSG00000112096	9202.07	1.38662	0.0679321	1.13632e-93	3.63109e-91	NA
ENSG00000248749	32.6684	1.38766	0.372007	1.39663e-05	7.12638e-05	NA
ENSG00000160505	11.6853	1.38774	0.646383	0.00174719	0.00568252	NLRP4
ENSG00000271225	51.9871	1.38921	0.281314	6.39706e-08	4.70937e-07	BNIP3P4
ENSG00000164171	1202.09	1.39202	0.353264	5.44623e-06	2.97969e-05	ITGA2
ENSG00000269706	351.237	1.39333	0.117344	1.37617e-33	7.05367e-32	NA
ENSG00000117152	560.923	1.40129	0.239704	3.81148e-10	3.77658e-09	RGS4
ENSG00000234805	80.1527	1.40303	0.222163	2.16453e-11	2.48411e-10	FAM151AP1
ENSG00000021300	752.255	1.4035	0.101728	2.04488e-44	1.6728e-42	PLEKHB1
ENSG00000145703	76.0107	1.40469	0.230907	9.49676e-11	1.0105e-09	IQGAP2
ENSG00000165887	28.3083	1.40812	0.418118	5.05306e-05	0.000231341	ANKRD2
ENSG00000185467	48.2655	1.40959	0.288885	8.31335e-08	6.04825e-07	KPNA7
ENSG00000244675	29.2847	1.41362	0.390563	2.05458e-05	0.000101862	NA
ENSG00000104921	147.175	1.41365	0.178612	1.9437e-16	3.66028e-15	FCER2
ENSG00000171303	255.232	1.4155	0.13057	1.89901e-28	7.61503e-27	KCNK3
ENSG00000179776	17.9037	1.41639	0.502829	0.000297957	0.00116067	CDH5
ENSG00000143107	17.6792	1.41685	0.500034	0.000290404	0.00113298	FNDC7
ENSG00000129170	197.1	1.41718	0.158991	4.15763e-20	1.03819e-18	CSRP3
ENSG00000179148	534.332	1.41787	0.0977978	1.08471e-48	1.02228e-46	ALOXE3
ENSG00000166396	931.283	1.41955	0.109474	1.62483e-39	1.07538e-37	SERPINB7
ENSG00000109511	26.7767	1.4209	0.393614	2.17591e-05	0.000107305	ANXA10
ENSG00000105997	292.759	1.42603	0.122242	1.74824e-32	8.5127e-31	HOXA3
ENSG00000115590	37.0279	1.42691	0.33408	1.40388e-06	8.41713e-06	IL1R2
ENSG00000136997	19426.8	1.42818	0.050298	2.91054e-178	4.96029e-175	MYC
ENSG00000211696	21.0715	1.4308	0.46962	0.000153616	0.00063621	TRGV8
ENSG00000182866	100.533	1.43116	0.211545	1.04075e-12	1.37407e-11	LCK
ENSG00000105696	668.826	1.43161	0.109564	4.01296e-40	2.71752e-38	TMEM59L
ENSG00000137869	17.753	1.43182	0.498326	0.000257426	0.00101399	CYP19A1
ENSG00000133048	51.3854	1.43299	0.308132	2.47981e-07	1.67099e-06	CHI3L1
ENSG00000049192	4298.71	1.43622	0.163493	1.31024e-19	3.17862e-18	ADAMTS6
ENSG00000114771	11.7514	1.43673	0.722245	0.00224837	0.00712778	AADAC
ENSG00000133135	16.6806	1.43903	0.518855	0.000343024	0.00131939	RNF128
ENSG00000236417	48.0335	1.44056	0.291834	6.30428e-08	4.64776e-07	NA
ENSG00000188389	52.3694	1.4419	0.304238	1.65592e-07	1.14914e-06	PDCD1
ENSG00000258303	23.6141	1.4441	0.419438	3.94343e-05	0.000184505	NA
ENSG00000153666	26.1898	1.45322	0.436271	5.73701e-05	0.000259977	NA
ENSG00000174837	309.124	1.45436	0.130491	6.10077e-30	2.63221e-28	ADGRE1
ENSG00000255400	40.1289	1.45951	0.341807	1.37627e-06	8.25881e-06	NA
ENSG00000232457	70.0631	1.46065	0.259384	1.40601e-09	1.29407e-08	NA
ENSG00000205426	6187.3	1.46691	0.174436	3.15956e-18	6.84492e-17	KRT81
ENSG00000234498	432.604	1.46792	0.102852	2.71176e-47	2.40079e-45	RPL13AP20
ENSG00000134215	9.16869	1.47391	0.758121	0.0025533	0.00797336	VAV3
ENSG00000137491	136.841	1.47427	0.191805	1.09224e-15	1.9407e-14	SLCO2B1
ENSG00000236750	30.166	1.47531	0.384081	8.36383e-06	4.43591e-05	NA
ENSG00000180777	34.7782	1.48015	0.348159	1.60645e-06	9.57828e-06	ANKRD30B
ENSG00000205274	14.6256	1.48544	0.556685	0.0004527	0.00169688	TRBV20OR9-2
ENSG00000258590	61.8972	1.48546	0.284564	1.36891e-08	1.10567e-07	NA
ENSG00000189068	408.712	1.48553	0.11619	1.85409e-38	1.16671e-36	VSTM1
ENSG00000227938	14.139	1.48639	0.571535	0.000537684	0.00197631	NA
ENSG00000176907	104.014	1.48653	0.203	1.9369e-14	3.04003e-13	TCIM
ENSG00000129455	15.8716	1.488	0.533259	0.000318795	0.00123432	KLK8
ENSG00000272908	102.699	1.48861	0.203619	2.23876e-14	3.48438e-13	NA
ENSG00000266088	54.7738	1.48913	0.29428	3.07934e-08	2.38725e-07	NA
ENSG00000175841	14.1382	1.48999	0.607368	0.000792243	0.00280995	NA
ENSG00000138166	956.53	1.49242	0.106047	4.68189e-46	4.00624e-44	DUSP5
ENSG00000120129	4892.45	1.49398	0.188957	2.01608e-16	3.79309e-15	DUSP1
ENSG00000223522	21.6201	1.49629	0.470966	9.84579e-05	0.000424712	LOC100505716
ENSG00000268879	49.8784	1.49926	0.321956	2.3508e-07	1.59026e-06	NA
ENSG00000262884	36.583	1.49927	0.378708	5.35944e-06	2.93535e-05	LOC101927911
ENSG00000267685	24.4518	1.50164	0.434519	3.61281e-05	0.000170204	NA
ENSG00000236393	74.7548	1.50756	0.243738	4.76237e-11	5.24476e-10	LINC03099
ENSG00000207725	11.9333	1.50866	0.64922	0.00106618	0.00365235	MIR222
ENSG00000197753	60.8991	1.50954	0.263253	7.49498e-10	7.16261e-09	LHFPL5
ENSG00000132185	14.2372	1.515	0.585666	0.000557481	0.00203991	FCRLA
ENSG00000140538	111.178	1.52036	0.199165	1.74472e-15	3.0264e-14	NTRK3
ENSG00000085117	1228.29	1.52211	0.0833098	1.08356e-75	2.17255e-73	CD82
ENSG00000173389	9.40584	1.52288	0.790709	0.00256402	0.00800072	IQCF1
ENSG00000133808	974.627	1.52351	0.0854767	3.84458e-72	7.34818e-70	NA
ENSG00000143217	174.007	1.52396	0.177716	8.20031e-19	1.85104e-17	NECTIN4
ENSG00000261514	72.7361	1.52527	0.248011	5.46351e-11	5.96871e-10	LINC01976
ENSG00000185664	163.303	1.52621	0.177923	7.95799e-19	1.80231e-17	PMEL
ENSG00000185101	77.1859	1.52979	0.229776	2.1645e-12	2.78054e-11	ANO9
ENSG00000259283	38.7946	1.53363	0.337075	4.0026e-07	2.62111e-06	NA
ENSG00000147614	35.3713	1.53733	0.352442	9.375e-07	5.77316e-06	ATP6V0D2
ENSG00000149295	36.544	1.5382	0.339372	4.33566e-07	2.82294e-06	DRD2
ENSG00000231233	51.0882	1.5457	0.286723	5.23535e-09	4.47797e-08	CFAP58-DT
ENSG00000168306	80.6502	1.5482	0.250801	4.64651e-11	5.12821e-10	ACOX2
ENSG00000053747	67.9273	1.54852	0.242091	1.25012e-11	1.47696e-10	LAMA3
ENSG00000019505	24.787	1.54914	0.427119	1.93543e-05	9.6352e-05	SYT13
ENSG00000197142	63.9784	1.54938	0.281156	2.6813e-09	2.38103e-08	ACSL5
ENSG00000167914	66.523	1.55234	0.25623	9.84829e-11	1.04464e-09	GSDMA
ENSG00000158270	172.766	1.55494	0.154916	8.84178e-25	2.94981e-23	COLEC12
ENSG00000057704	58.143	1.55661	0.316132	5.75218e-08	4.27308e-07	TMCC3
ENSG00000101680	6537.69	1.56288	0.0538529	2.90924e-186	5.4088e-183	LAMA1
ENSG00000233275	31.6788	1.56429	0.369425	1.61643e-06	9.63218e-06	NA
ENSG00000249328	43.9909	1.56624	0.30716	2.52197e-08	1.97613e-07	LOC101927040
ENSG00000180353	241.705	1.56633	0.134414	1.81613e-32	8.80133e-31	HCLS1
ENSG00000261949	100.016	1.56717	0.221273	9.69075e-14	1.40259e-12	GFY
ENSG00000255327	22.0321	1.56801	0.45845	4.03785e-05	0.0001886	NA
ENSG00000105246	526.074	1.57033	0.104591	4.09024e-52	4.37955e-50	EBI3
ENSG00000204866	57.6702	1.57082	0.27907	1.4349e-09	1.31889e-08	IGFL2
ENSG00000178150	544.394	1.5711	0.0959136	2.23479e-61	3.13039e-59	ZNF114
ENSG00000188372	219.328	1.57203	0.173664	1.10319e-20	2.85586e-19	ZP3
ENSG00000234520	86.8073	1.57394	0.220693	7.77657e-14	1.13761e-12	HRAT17
ENSG00000163661	245.761	1.57486	0.392434	3.6345e-06	2.03921e-05	PTX3
ENSG00000019186	2396.87	1.57892	0.0741715	1.26744e-101	5.08244e-99	CYP24A1
ENSG00000224865	10.7926	1.58395	0.685694	0.00111924	0.00380986	LOC101928782
ENSG00000250934	14.3594	1.58441	0.621107	0.000575556	0.00210116	NA
ENSG00000179344	191.676	1.5883	0.154851	8.4818e-26	2.96515e-24	HLA-DQB1
ENSG00000174500	97.0829	1.59807	0.207732	1.07555e-15	1.91771e-14	GCSAM
ENSG00000242574	40.3981	1.60154	0.343956	2.17354e-07	1.47923e-06	HLA-DMB
ENSG00000267879	16.5727	1.60435	0.549842	0.00021301	0.000855343	NA
ENSG00000197467	1037.71	1.60469	0.0811054	3.27546e-88	9.56949e-86	COL13A1
ENSG00000237074	14.2107	1.60608	0.593573	0.000388023	0.00147445	NA
ENSG00000115956	7.86475	1.60643	0.858135	0.0027724	0.00857896	PLEK
ENSG00000137745	21.9502	1.60672	0.471792	4.12813e-05	0.000192398	MMP13
ENSG00000241157	46.7432	1.60684	0.302609	7.60615e-09	6.35431e-08	RPL32P32
ENSG00000008517	2955.32	1.61833	0.0572969	1.20306e-176	1.75741e-173	IL32
ENSG00000124882	42.2098	1.62008	0.330035	6.14316e-08	4.53388e-07	EREG
ENSG00000269386	43.115	1.62181	0.311741	1.37119e-08	1.10707e-07	RAB11B-AS1
ENSG00000125618	62.9668	1.62729	0.258201	2.11856e-11	2.43409e-10	PAX8
ENSG00000249978	44.5299	1.62922	0.315173	1.64908e-08	1.31997e-07	TRGV7
ENSG00000100292	3964.83	1.62992	0.0635398	2.72203e-146	2.42036e-143	HMOX1
ENSG00000205869	10.9812	1.63033	0.69099	0.000984096	0.00340249	KRTAP5-1
ENSG00000233817	114.152	1.6313	0.200577	3.59727e-17	7.17815e-16	NA
ENSG00000157064	294.17	1.63203	0.125623	9.94446e-40	6.62456e-38	NMNAT2
ENSG00000100739	53.4972	1.63235	0.295636	2.41019e-09	2.15056e-08	BDKRB1
ENSG00000214725	14.4359	1.63247	0.570045	0.00024186	0.000958581	CDIPTOSP
ENSG00000167355	79.228	1.63408	0.225469	3.27932e-14	5.03494e-13	OR51B5
ENSG00000116183	238.999	1.63483	0.135606	1.36185e-34	7.36803e-33	PAPPA2
ENSG00000181634	91.3539	1.63954	0.22036	7.95865e-15	1.28972e-13	TNFSF15
ENSG00000105737	66.7158	1.64682	0.274844	1.5041e-10	1.55828e-09	GRIK5
ENSG00000187608	732.51	1.64747	0.0893453	5.17564e-77	1.06916e-74	ISG15
ENSG00000270002	209.911	1.65236	0.144475	2.37326e-31	1.0858e-29	NA
ENSG00000128422	1762.37	1.65337	0.0825031	1.75188e-90	5.34742e-88	KRT17
ENSG00000130303	164.819	1.65727	0.161213	6.6418e-26	2.35002e-24	BST2
ENSG00000135447	343.338	1.66271	0.120641	2.44082e-44	1.98873e-42	PPP1R1A
ENSG00000139567	38.044	1.66705	0.331014	3.3338e-08	2.56893e-07	ACVRL1
ENSG00000151117	195.029	1.66834	0.16623	7.9728e-25	2.67298e-23	TMEM86A
ENSG00000170909	156.41	1.6744	0.174332	5.09104e-23	1.51333e-21	OSCAR
ENSG00000159387	72.83	1.67586	0.236293	1.03676e-13	1.49631e-12	IRX6
ENSG00000172572	106.998	1.67676	0.247405	8.31018e-13	1.10645e-11	PDE3A
ENSG00000170231	22.9083	1.6768	0.433429	7.39932e-06	3.94688e-05	FABP6
ENSG00000108370	173.802	1.67784	0.172457	1.59081e-23	4.90703e-22	RGS9
ENSG00000167588	39.9228	1.68166	0.371969	4.3028e-07	2.80333e-06	GPD1
ENSG00000166592	73.838	1.68466	0.248584	8.93948e-13	1.18715e-11	RRAD
ENSG00000125730	278.7	1.69012	0.131249	4.25122e-39	2.75132e-37	C3
ENSG00000167286	83.1401	1.69019	0.242168	2.05637e-13	2.88838e-12	CD3D
ENSG00000169994	993.065	1.69066	0.0762779	5.53223e-110	2.7595e-107	MYO7B
ENSG00000133083	608.958	1.69639	0.109493	3.07308e-55	3.65393e-53	DCLK1
ENSG00000164520	25.1194	1.69746	0.424824	4.37498e-06	2.42342e-05	RAET1E
ENSG00000254842	400.797	1.69764	0.11867	1.5999e-47	1.43507e-45	NA
ENSG00000198734	99.4644	1.69972	0.210993	5.49551e-17	1.07859e-15	F5
ENSG00000089558	24.8365	1.70021	0.420142	3.38859e-06	1.91225e-05	KCNH4
ENSG00000103316	112.512	1.70367	0.190817	3.34194e-20	8.386e-19	CRYM
ENSG00000232810	10.0816	1.70745	0.707893	0.000845714	0.00298356	TNF
ENSG00000182578	133.477	1.71279	0.198123	4.10577e-19	9.55258e-18	CSF1R
ENSG00000128340	93.9417	1.7146	0.223981	1.37335e-15	2.40665e-14	RAC2
ENSG00000182261	76.4912	1.72181	0.231384	7.87368e-15	1.27899e-13	NLRP10
ENSG00000224586	8.04842	1.72341	0.869146	0.0022579	0.00715215	GPX5
ENSG00000269729	48.4377	1.72625	0.307694	1.34612e-09	1.24399e-08	NA
ENSG00000255650	35.6162	1.72817	0.355752	8.33787e-08	6.06177e-07	FAM222A-AS1
ENSG00000261253	43.9814	1.73023	0.386107	4.79477e-07	3.09819e-06	NA
ENSG00000230257	64.3354	1.73261	0.258075	1.34759e-12	1.75651e-11	NFE4
ENSG00000227038	14.8232	1.73387	0.583271	0.000176557	0.00072143	NA
ENSG00000255427	17.3575	1.73571	0.539409	7.46941e-05	0.000330214	NA
ENSG00000123977	134.44	1.73634	0.178875	2.32303e-23	7.06967e-22	DAW1
ENSG00000144366	498.447	1.75055	0.105377	4.41065e-63	6.44301e-61	GULP1
ENSG00000157680	451.985	1.75615	0.12268	1.14716e-47	1.04735e-45	DGKI
ENSG00000137767	30.1191	1.76396	0.391365	4.15212e-07	2.71294e-06	SQOR
ENSG00000007314	96.861	1.76664	0.214248	1.18129e-17	2.45015e-16	SCN4A
ENSG00000214894	24.604	1.76864	0.427186	2.36011e-06	1.36694e-05	LINC00243
ENSG00000259727	118.203	1.76886	0.193089	4.32903e-21	1.14532e-19	NA
ENSG00000170006	575.375	1.77062	0.244852	3.15618e-14	4.86046e-13	TMEM154
ENSG00000066032	75.1345	1.77785	0.243184	2.10604e-14	3.29035e-13	CTNNA2
ENSG00000179046	244.416	1.77797	0.146387	4.79125e-35	2.64827e-33	TRIML2
ENSG00000137628	560.044	1.78022	0.115781	1.95283e-54	2.28214e-52	DDX60
ENSG00000156298	274.606	1.78037	0.140759	7.61595e-38	4.71981e-36	TSPAN7
ENSG00000169896	180.288	1.78678	0.154719	6.21499e-32	2.94902e-30	ITGAM
ENSG00000060558	7.53757	1.79041	0.894964	0.00219476	0.00698273	GNA15
ENSG00000011201	3209.29	1.79549	0.0865334	9.17965e-97	3.18192e-94	ANOS1
ENSG00000132026	89.4939	1.79889	0.222195	4.04368e-17	8.04449e-16	RTBDN
ENSG00000232310	308.155	1.80006	0.123069	1.45325e-49	1.41526e-47	LINC03002
ENSG00000156006	20.158	1.80243	0.48067	1.15891e-05	6.00632e-05	NAT2
ENSG00000185482	91.8578	1.80526	0.223882	5.36811e-17	1.05662e-15	STAC3
ENSG00000226312	75.3225	1.81373	0.257774	1.3295e-13	1.89872e-12	CFLAR-AS1
ENSG00000110031	490.04	1.817	0.249209	2.01436e-14	3.15434e-13	LPXN
ENSG00000228991	75.5092	1.81845	0.258355	1.3908e-13	1.98348e-12	NA
ENSG00000077984	54.1478	1.82005	0.287757	1.85268e-11	2.14306e-10	CST7
ENSG00000264301	551.485	1.82268	0.116102	1.20999e-56	1.5275e-54	LINC01444
ENSG00000111181	127.988	1.82332	0.194972	6.58634e-22	1.82764e-20	SLC6A12
ENSG00000158019	6590.7	1.82639	0.0651515	4.55374e-174	5.82053e-171	BABAM2
ENSG00000232716	14.1411	1.82644	0.575701	9.13183e-05	0.000396171	LOC100133252
ENSG00000115155	15.933	1.82754	0.573209	8.18025e-05	0.000358616	OTOF
ENSG00000007129	18.5185	1.83294	0.51003	2.03751e-05	0.000101114	CEACAM21
ENSG00000266554	93.9533	1.84227	0.216653	1.2768e-18	2.8229e-17	LINC01443
ENSG00000182752	387.695	1.843	0.117293	9.81805e-57	1.24714e-54	PAPPA
ENSG00000242180	20.5209	1.84478	0.474816	6.81096e-06	3.66363e-05	NA
ENSG00000124772	83.2868	1.84552	0.245753	4.79809e-15	7.9842e-14	CPNE5
ENSG00000211714	41.6718	1.85416	0.318045	3.90011e-10	3.85879e-09	TRBV7-3
ENSG00000147168	55.5051	1.85647	0.280968	3.01422e-12	3.79347e-11	IL2RG
ENSG00000224273	8.54464	1.85756	0.793741	0.00101028	0.00348066	NA
ENSG00000170965	204.959	1.85803	0.161325	7.34566e-32	3.45347e-30	PLAC1
ENSG00000129450	20.3197	1.8584	0.492347	9.94408e-06	5.21052e-05	SIGLEC9
ENSG00000136155	126.92	1.86194	0.20877	3.44624e-20	8.62657e-19	SCEL
ENSG00000269640	21.2722	1.86888	0.472569	4.74183e-06	2.61037e-05	NA
ENSG00000273102	47.2222	1.87146	0.306658	8.02941e-11	8.61088e-10	LOC124905013
ENSG00000136167	3592.95	1.87249	0.075366	2.22136e-137	1.74727e-134	LCP1
ENSG00000185847	78.5746	1.87414	0.252026	7.91741e-15	1.28405e-13	LINC01405
ENSG00000064300	383.97	1.87428	0.128634	3.39738e-49	3.26196e-47	NGFR
ENSG00000162494	54.7001	1.87537	0.324187	5.01896e-10	4.9041e-09	LRRC38
ENSG00000248964	20.9969	1.87772	0.463119	3.31803e-06	1.87468e-05	LOC101929470
ENSG00000232294	16.5654	1.87967	0.527995	2.41744e-05	0.000117881	NA
ENSG00000211698	7.20018	1.88054	0.913567	0.00190853	0.00615636	TRGV4
ENSG00000225931	11.0772	1.88123	0.689281	0.000340756	0.0013119	NA
ENSG00000137965	1480.25	1.88413	0.215895	1.71576e-19	4.13786e-18	IFI44
ENSG00000143851	20.613	1.88875	0.472673	4.07544e-06	2.26671e-05	PTPN7
ENSG00000231802	10.972	1.89259	0.6934	0.000351428	0.0013469	NA
ENSG00000189001	386.019	1.89322	0.112228	5.57117e-65	8.6974e-63	SBSN
ENSG00000135477	11.4804	1.89523	0.668421	0.000270177	0.00105871	KRT87P
ENSG00000184347	312.159	1.8955	0.128236	1.37373e-50	1.39772e-48	SLIT3
ENSG00000127325	109.111	1.89769	0.221503	8.11319e-19	1.83543e-17	BEST3
ENSG00000168243	378.672	1.89981	0.113424	3.88719e-64	5.88866e-62	GNG4
ENSG00000228668	17.0576	1.90246	0.533731	2.21579e-05	0.000109009	TRGV5P
ENSG00000173157	23.8915	1.90545	0.435233	8.50754e-07	5.26757e-06	ADAMTS20
ENSG00000179088	25.9339	1.90968	0.427932	5.33604e-07	3.42199e-06	C12orf42
ENSG00000215009	31.8632	1.91092	0.377947	2.90743e-08	2.26255e-07	ACSM4
ENSG00000227070	17.0229	1.91237	0.523866	1.57126e-05	7.95589e-05	EPS15-AS1
ENSG00000273143	79.0825	1.91294	0.23528	3.49427e-17	7.01289e-16	NA
ENSG00000237972	10.1944	1.91752	0.709851	0.000393456	0.00149259	TUBG1P
ENSG00000186529	32.3502	1.9176	0.391035	5.99628e-08	4.43668e-07	CYP4F3
ENSG00000182950	8.16915	1.92204	0.829754	0.0010358	0.003559	CIMAP1C
ENSG00000213654	1366.48	1.93763	0.0729026	7.91892e-157	7.7119e-154	GPSM3
ENSG00000258976	124.874	1.94564	0.226469	6.02378e-19	1.38574e-17	NA
ENSG00000249417	9.81169	1.94571	0.738056	0.000448608	0.00168308	NA
ENSG00000272259	44.9081	1.94772	0.318567	6.45507e-11	7.00298e-10	LINC01749
ENSG00000203711	169.571	1.95271	0.170168	1.36634e-31	6.33629e-30	LINC02901
ENSG00000135409	17.8745	1.95591	0.506353	7.19233e-06	3.84651e-05	AMHR2
ENSG00000105499	532.124	1.96125	0.101879	9.45343e-84	2.41665e-81	PLA2G4C
ENSG00000226798	22.762	1.96817	0.465835	1.57056e-06	9.37247e-06	NA
ENSG00000163347	720.42	1.97749	0.102583	7.64531e-84	1.97917e-81	CLDN1
ENSG00000104879	18.5329	1.97905	0.5065	5.62839e-06	3.07442e-05	CKM
ENSG00000251127	13.702	1.98138	0.614309	7.53686e-05	0.000332908	NA
ENSG00000188487	60.8064	1.98491	0.291932	6.81797e-13	9.16125e-12	INSC
ENSG00000189221	3875.29	1.98551	0.0676723	2.30546e-190	4.71489e-187	MAOA
ENSG00000239944	30.617	1.98718	0.379982	1.19464e-08	9.75317e-08	NA
ENSG00000186977	7.60637	1.98773	0.886839	0.00124828	0.00420639	KRTAP19-5
ENSG00000248905	609.267	1.98782	0.115471	1.29561e-67	2.20804e-65	FMN1
ENSG00000187957	20.88	1.98914	0.527741	8.99376e-06	4.74662e-05	DNER
ENSG00000256843	10.0472	1.99195	0.738949	0.00037585	0.00143405	NA
ENSG00000005379	15.1458	1.99304	0.575232	3.38071e-05	0.000160044	TSPOAP1
ENSG00000174567	46.1036	1.99878	0.324745	4.97883e-11	5.46256e-10	GOLT1A
ENSG00000122862	21.4412	1.99919	0.462081	1.02949e-06	6.2923e-06	SRGN
ENSG00000128242	25.2627	2.00242	0.454419	7.20273e-07	4.51434e-06	GAL3ST1
ENSG00000108309	225.945	2.00512	0.145798	3.72606e-44	2.9883e-42	RUNDC3A
ENSG00000258240	10.6912	2.018	0.729593	0.000324487	0.00125422	LINC01404
ENSG00000164796	208.624	2.01821	0.166105	3.82198e-35	2.12979e-33	CSMD3
ENSG00000228719	13.9083	2.01824	0.605228	5.21449e-05	0.000238102	NA
ENSG00000253522	39.0486	2.02268	0.344519	3.09861e-10	3.09271e-09	MIR3142HG
ENSG00000223722	326.07	2.02836	0.121502	1.14963e-63	1.71614e-61	NA
ENSG00000081479	22.6108	2.02867	0.449779	4.40289e-07	2.86307e-06	LRP2
ENSG00000259107	9.1548	2.02868	0.805468	0.000645821	0.00233063	LINC00911
ENSG00000177675	553.477	2.04092	0.119009	4.53994e-67	7.48761e-65	CD163L1
ENSG00000130487	8.29845	2.04144	0.817735	0.000713608	0.00255391	KLHDC7B
ENSG00000002079	330.498	2.04488	0.142583	8.07739e-48	7.40766e-46	MYH16
ENSG00000163435	23.8317	2.05479	0.44111	2.14233e-07	1.4614e-06	ELF3
ENSG00000008056	138.4	2.05676	0.190559	2.99744e-28	1.1903e-26	SYN1
ENSG00000183760	501.585	2.06138	0.120762	1.72772e-66	2.78217e-64	ACP7
ENSG00000231256	22.6936	2.06295	0.462625	5.08621e-07	3.27204e-06	CFAP97D1
ENSG00000236098	216.863	2.06589	0.157868	3.01027e-40	2.06587e-38	NA
ENSG00000134827	12.0243	2.06813	0.680227	0.000133265	0.000559284	TCN1
ENSG00000268758	17.4832	2.06845	0.524434	5.21095e-06	2.85632e-05	NA
ENSG00000223485	35.9099	2.06892	0.364786	1.01878e-09	9.56178e-09	LINC01615
ENSG00000167549	12.9421	2.06904	0.672769	0.000116391	0.000494661	CORO6
ENSG00000136244	60.7811	2.07144	0.288478	4.72683e-14	7.12369e-13	IL6
ENSG00000102003	1356.28	2.07179	0.0849013	9.78519e-133	7.41174e-130	SYP
ENSG00000100055	141.14	2.10014	0.177468	2.09167e-33	1.06146e-31	CYTH4
ENSG00000168993	161.788	2.10426	0.168403	6.54873e-37	3.88198e-35	CPLX1
ENSG00000056558	540.134	2.10703	0.100716	2.85345e-98	1.04207e-95	TRAF1
ENSG00000133110	9.39204	2.1175	0.752107	0.00029694	0.00115693	POSTN
ENSG00000160808	7.00799	2.12108	0.917104	0.00113968	0.00387352	MYL3
ENSG00000124102	274.738	2.12778	0.405543	8.5085e-09	7.0534e-08	PI3
ENSG00000260903	40.3136	2.12832	0.349534	7.30725e-11	7.86876e-10	XKR7
ENSG00000196326	11.2907	2.13078	0.687336	0.000117112	0.000497311	NA
ENSG00000068985	8.68516	2.13197	0.784159	0.000391065	0.0014849	PAGE1
ENSG00000142959	27.8115	2.13242	0.421426	3.03186e-08	2.35133e-07	BEST4
ENSG00000124116	221.768	2.13784	0.145877	9.08633e-50	8.97703e-48	WFDC3
ENSG00000231389	62.6219	2.13847	0.268889	1.32243e-16	2.53231e-15	HLA-DPA1
ENSG00000251191	13.0274	2.14603	0.613976	3.05242e-05	0.000145853	LINC00589
ENSG00000204257	72.5563	2.14678	0.260149	1.05684e-17	2.20321e-16	HLA-DMA
ENSG00000155265	39.0195	2.14862	0.351562	7.36438e-11	7.91845e-10	GOLGA7B
ENSG00000267780	16.7324	2.1549	0.547681	5.25148e-06	2.87776e-05	NA
ENSG00000108176	105.183	2.16427	0.208243	1.96082e-26	7.11006e-25	DNAJC12
ENSG00000223414	35.5664	2.17169	0.383312	1.02166e-09	9.58435e-09	NA
ENSG00000254349	10.4279	2.17515	0.727851	0.000178556	0.000728894	MIR2052HG
ENSG00000065618	619.196	2.19583	0.0957155	1.14179e-117	6.67163e-115	COL17A1
ENSG00000140678	1034.28	2.19798	0.081285	3.42958e-162	3.6915e-159	ITGAX
ENSG00000240907	13.2648	2.20246	0.610441	2.08448e-05	0.000103195	NA
ENSG00000273328	14.5093	2.20273	0.603225	1.60593e-05	8.11134e-05	NA
ENSG00000267118	20.4233	2.21218	0.485177	3.59828e-07	2.37382e-06	NA
ENSG00000173918	14.9384	2.21236	0.58704	1.14968e-05	5.9615e-05	C1QTNF1
ENSG00000174343	118.298	2.21914	0.203149	6.28092e-29	2.56389e-27	CHRNA9
ENSG00000197646	70.3615	2.22059	0.279937	1.62854e-16	3.09529e-15	PDCD1LG2
ENSG00000160716	101.169	2.2286	0.212124	5.86782e-27	2.17791e-25	CHRNB2
ENSG00000008735	61.2693	2.23339	0.278283	7.75727e-17	1.50373e-15	MAPK8IP2
ENSG00000115008	37.3273	2.23445	0.378832	2.72975e-10	2.73926e-09	IL1A
ENSG00000066056	31.0604	2.23663	0.394282	1.08197e-09	1.01177e-08	TIE1
ENSG00000174792	667.52	2.23731	0.0982535	4.47597e-116	2.40889e-113	ODAPH
ENSG00000259803	16.6713	2.23944	0.5887	8.66526e-06	4.58046e-05	SLC22A31
ENSG00000243742	1947.87	2.24891	0.0651836	5.08417e-262	1.73294e-258	RPLP0P2
ENSG00000102032	301.715	2.25093	0.149167	1.32017e-52	1.4594e-50	RENBP
ENSG00000106633	30.9881	2.25386	0.398784	1.10023e-09	1.0279e-08	GCK
ENSG00000224034	29.1781	2.25658	0.430066	1.06081e-08	8.70569e-08	LINC02561
ENSG00000144460	49.9685	2.2622	0.302978	5.95357e-15	9.79538e-14	NYAP2
ENSG00000241104	13.7548	2.26885	0.605139	1.21512e-05	6.2627e-05	LOC284344
ENSG00000255414	70.4335	2.27062	0.257269	8.77481e-20	2.15172e-18	NA
ENSG00000135480	203.476	2.28076	0.158196	2.77394e-48	2.57863e-46	KRT7
ENSG00000069122	12.3854	2.28095	0.696544	6.24065e-05	0.000280623	ADGRF5
ENSG00000163092	28.377	2.28117	0.43417	1.07746e-08	8.83522e-08	XIRP2
ENSG00000119508	60.1735	2.28232	0.285321	8.21716e-17	1.59137e-15	NR4A3
ENSG00000228695	13.3507	2.28463	0.638617	2.10091e-05	0.000103958	LOC107987423
ENSG00000231298	20.0696	2.30364	0.551202	1.80331e-06	1.06465e-05	MANCR
ENSG00000104112	40.6045	2.30385	0.337866	7.21361e-13	9.68651e-12	SCG3
ENSG00000215267	55.4817	2.3104	0.303058	1.63157e-15	2.83493e-14	AKR1C7P
ENSG00000204291	103.924	2.31688	0.21591	5.88223e-28	2.31787e-26	COL15A1
ENSG00000156920	31.6624	2.31734	0.392704	2.76631e-10	2.77458e-09	ADGRG4
ENSG00000182795	85.336	2.32607	0.271227	7.09893e-19	1.62032e-17	C1orf116
ENSG00000026751	756.45	2.327	0.103479	3.9145e-113	2.00139e-110	SLAMF7
ENSG00000236345	12.3334	2.32786	0.658664	2.74895e-05	0.000132717	SCAT8
ENSG00000023445	402.325	2.33384	0.133219	7.49874e-70	1.39415e-67	BIRC3
ENSG00000178789	14.1652	2.33514	0.613786	9.93756e-06	5.20843e-05	CD300LB
ENSG00000214407	50.677	2.33786	0.334103	1.72711e-13	2.44946e-12	RDUR
ENSG00000198771	27.654	2.35491	1.22726	0.00136848	0.00456001	RCSD1
ENSG00000224294	83.8306	2.35896	0.242219	1.60771e-23	4.95168e-22	PINCR
ENSG00000042980	119.828	2.37929	0.204379	1.81438e-32	8.80133e-31	ADAM28
ENSG00000070729	22.0412	2.39356	0.48696	7.09003e-08	5.19707e-07	CNGB1
ENSG00000197099	13.6147	2.39404	0.626493	9.4876e-06	4.98282e-05	NA
ENSG00000124194	91.1434	2.40412	0.235611	1.42161e-25	4.91103e-24	GDAP1L1
ENSG00000231672	47.1691	2.40526	0.344973	2.28454e-13	3.20227e-12	NA
ENSG00000236213	14.7722	2.41263	0.587531	2.93777e-06	1.67729e-05	NA
ENSG00000107984	12.8771	2.41428	0.65969	1.74905e-05	8.76497e-05	DKK1
ENSG00000196090	13.8495	2.4299	0.664054	1.76653e-05	8.84605e-05	PTPRT
ENSG00000186407	16.8524	2.43002	0.546475	6.53868e-07	4.12979e-06	CD300E
ENSG00000241280	43.3496	2.43423	0.36723	2.31523e-12	2.96671e-11	NA
ENSG00000260328	155.898	2.44252	0.200681	3.86665e-35	2.14883e-33	NA
ENSG00000164674	3747.37	2.4441	0.0757108	1.11301e-229	2.84528e-226	SYTL3
ENSG00000211697	51.958	2.46963	0.311869	1.79585e-16	3.40063e-15	TRGV5
ENSG00000225980	12.353	2.47225	0.698892	2.70546e-05	0.000130802	OR7E19P
ENSG00000230882	62.6297	2.4725	0.286538	4.25153e-19	9.86925e-18	NA
ENSG00000234948	93.801	2.47793	0.262545	2.50904e-22	7.14656e-21	LINC01524
ENSG00000153233	391.683	2.47817	0.125937	2.76778e-87	7.75394e-85	PTPRR
ENSG00000231924	12.2947	2.48294	0.65962	1.21127e-05	6.24601e-05	PSG1
ENSG00000181143	56.5712	2.48481	0.293353	1.84489e-18	4.05698e-17	MUC16
ENSG00000129990	130.096	2.48527	0.20027	1.463e-36	8.49996e-35	SYT5
ENSG00000131746	97.7777	2.48931	0.231079	3.47884e-28	1.37879e-26	TNS4
ENSG00000223865	22.7904	2.49394	0.476548	1.22942e-08	1.00251e-07	HLA-DPB1
ENSG00000166922	318.795	2.49843	0.308962	3.52025e-17	7.05811e-16	SCG5
ENSG00000213111	24.821	2.50664	0.451932	2.31414e-09	2.06937e-08	COX5BP2
ENSG00000189252	13.3962	2.51745	0.636604	5.90316e-06	3.21164e-05	SPANXN3
ENSG00000163898	176.791	2.525	0.167448	1.86527e-52	2.03993e-50	LIPH
ENSG00000226652	77.3763	2.53469	0.271488	7.10759e-22	1.96961e-20	NA
ENSG00000260765	50.6939	2.53921	0.32866	8.70549e-16	1.56722e-14	NA
ENSG00000120708	11803.9	2.54005	0.0670854	0	0	TGFBI
ENSG00000196406	87.3979	2.56811	0.247772	3.34952e-26	1.206e-24	SPANXD
ENSG00000120217	502.946	2.57214	0.12821	1.18496e-90	3.67176e-88	CD274
ENSG00000237206	8.45755	2.57698	0.832085	0.000144536	0.000601648	NA
ENSG00000238120	16.7159	2.58285	0.594735	9.02766e-07	5.57778e-06	LINC01589
ENSG00000162723	14.1343	2.58379	0.623236	2.46201e-06	1.42113e-05	SLAMF9
ENSG00000175084	30.5127	2.58824	0.426417	9.80956e-11	1.04108e-09	DES
ENSG00000103522	128.373	2.59522	0.208316	8.85337e-37	5.20288e-35	IL21R
ENSG00000257925	12.2219	2.59718	0.695119	1.26588e-05	6.5063e-05	NA
ENSG00000158731	14.8584	2.60211	0.64848	3.63945e-06	2.04143e-05	OR10J6P
ENSG00000187688	68.9365	2.61197	0.279545	8.37465e-22	2.30822e-20	TRPV2
ENSG00000167850	13.3734	2.63425	0.675843	6.99397e-06	3.75023e-05	CD300C
ENSG00000138615	70.3855	2.6372	0.266812	4.10293e-24	1.30699e-22	CILP
ENSG00000158887	44.8685	2.65438	0.334007	1.7121e-16	3.24806e-15	MPZ
ENSG00000100427	256.976	2.6641	0.155616	8.36803e-67	1.36908e-64	MLC1
ENSG00000143119	28.5997	2.69529	0.425064	2.03007e-11	2.33767e-10	CD53
ENSG00000167618	7.922	2.69654	0.881766	0.000168126	0.000690707	LAIR2
ENSG00000075043	236.09	2.70264	0.158319	1.56222e-66	2.53562e-64	KCNQ2
ENSG00000112299	17.3974	2.70784	0.580725	2.39808e-07	1.62072e-06	VNN1
ENSG00000254980	22.8075	2.71583	0.512558	7.70856e-09	6.4346e-08	NA
ENSG00000188850	35.8177	2.7386	0.411073	1.99607e-12	2.56902e-11	NA
ENSG00000268669	155.706	2.74854	0.20271	5.29955e-43	4.07448e-41	NA
ENSG00000273301	20.0031	2.75595	0.520278	1.04731e-08	8.60182e-08	NA
ENSG00000227115	12.9449	2.75725	0.687338	4.86082e-06	2.67371e-05	LINC01630
ENSG00000205809	29.9735	2.76012	0.421914	5.02489e-12	6.15354e-11	KLRC2
ENSG00000086548	6.74804	2.76046	0.984283	0.000417649	0.0015756	CEACAM6
ENSG00000121797	26.2807	2.7662	0.462245	1.83828e-10	1.88445e-09	CCRL2
ENSG00000250274	6.97499	2.7903	0.969353	0.000322256	0.00124677	LOC100128059
ENSG00000251059	8.31532	2.79626	0.879555	0.00011531	0.000490781	PRKG2-AS1
ENSG00000112902	209.06	2.79751	0.189202	1.51772e-50	1.52151e-48	SEMA5A
ENSG00000145920	72.1856	2.80458	0.275192	1.53563e-25	5.28708e-24	CPLX2
ENSG00000047936	378.579	2.82176	0.143068	7.32352e-88	2.08019e-85	ROS1
ENSG00000176723	134.364	2.83636	0.216414	2.09048e-40	1.45417e-38	ZNF843
ENSG00000119917	594.937	2.84453	0.134675	4.2003e-100	1.59075e-97	IFIT3
ENSG00000111863	311.267	2.87478	0.137092	1.35101e-98	5.02354e-96	ADTRP
ENSG00000173432	83.8985	2.87672	0.293183	8.01431e-24	2.52155e-22	SAA1
ENSG00000170454	468.812	2.87771	0.120352	1.60133e-127	1.12927e-124	KRT75
ENSG00000104951	116.625	2.87884	0.224313	8.13566e-39	5.18325e-37	IL4I1
ENSG00000227606	15.1203	2.88285	0.617637	2.69727e-07	1.8074e-06	NA
ENSG00000258902	46.7836	2.89323	0.354168	2.59852e-17	5.26162e-16	NA
ENSG00000171860	271.103	2.90162	0.153782	1.3649e-80	3.24577e-78	C3AR1
ENSG00000154133	344.23	2.90569	0.285498	1.35154e-25	4.6848e-24	ROBO4
ENSG00000135114	498.138	2.90955	0.132063	8.07328e-109	3.75242e-106	OASL
ENSG00000198573	61.8046	2.91727	0.298028	1.17012e-23	3.63678e-22	SPANXC
ENSG00000164400	51.3416	2.92674	0.362944	6.66327e-17	1.30029e-15	CSF2
ENSG00000100365	15.556	2.92739	0.638261	3.83727e-07	2.51929e-06	NCF4
ENSG00000163121	81.5701	2.93094	0.264003	9.60354e-30	4.11744e-28	NEURL3
ENSG00000212724	821.952	2.93893	0.291057	3.17244e-25	1.08133e-23	KRTAP2-3
ENSG00000189052	379.969	2.95193	0.143349	2.07253e-95	6.83635e-93	CGB5
ENSG00000100604	164.29	2.9568	0.190199	1.3552e-55	1.63031e-53	CHGA
ENSG00000130513	310.229	2.9636	0.158181	2.22751e-79	5.11851e-77	GDF15
ENSG00000271605	25.4889	2.97383	0.509096	4.63213e-10	4.54785e-09	MILR1
ENSG00000134321	35.597	3.02	0.914727	3.99704e-05	0.0001868	RSAD2
ENSG00000196735	15.9515	3.02209	0.627907	1.57049e-07	1.0932e-06	HLA-DQA1
ENSG00000166317	47.1292	3.02674	0.36012	4.64665e-18	9.9925e-17	SYNPO2L
ENSG00000121895	50.5291	3.03474	0.401734	2.73614e-15	4.66307e-14	TMEM156
ENSG00000180332	31.1819	3.06555	0.44246	4.20249e-13	5.76426e-12	KCTD4
ENSG00000249464	17.9801	3.07215	0.590892	2.12193e-08	1.67551e-07	LINC01091
ENSG00000258623	377.79	3.08527	0.136811	1.39262e-113	7.30271e-111	NA
ENSG00000232873	8.02055	3.08649	0.92583	8.53592e-05	0.00037269	NA
ENSG00000259354	56.569	3.1155	0.325597	9.37184e-23	2.73415e-21	NA
ENSG00000234155	27.1407	3.12785	0.583364	5.92119e-09	5.03092e-08	LINC02535
ENSG00000178773	107.454	3.14144	0.240261	4.24634e-40	2.85664e-38	CPNE7
ENSG00000227706	8.35097	3.14373	0.913171	5.80929e-05	0.000262961	NA
ENSG00000064787	31.5164	3.16001	0.44583	1.42383e-13	2.02919e-12	BCAS1
ENSG00000105641	20.733	3.16042	0.550845	9.77437e-10	9.20754e-09	SLC5A5
ENSG00000259023	60.0855	3.17012	0.318819	2.33595e-24	7.59499e-23	LINC00524
ENSG00000119922	381.168	3.1784	0.158273	8.82016e-91	2.77509e-88	IFIT2
ENSG00000171346	288.192	3.1841	0.33242	5.82447e-23	1.72632e-21	KRT15
ENSG00000135248	12.9893	3.1868	0.701698	6.40157e-07	4.04762e-06	GARIN1B
ENSG00000130755	50.3597	3.19258	0.350151	9.85166e-21	2.56005e-19	GMFG
ENSG00000006075	13.153	3.19895	0.709248	6.98897e-07	4.38978e-06	NA
ENSG00000230601	16.5299	3.21737	0.622303	2.58344e-08	2.02197e-07	TEX48
ENSG00000165899	564.962	3.21752	0.113547	1.377e-177	2.16624e-174	OTOGL
ENSG00000140465	427.874	3.22776	0.126697	3.46606e-144	2.95351e-141	CYP1A1
ENSG00000258803	13.3432	3.24142	0.703846	4.94554e-07	3.18856e-06	LOC101927690
ENSG00000250585	17.3124	3.26312	0.626812	1.90397e-08	1.51216e-07	LINC00604
ENSG00000019169	346.978	3.26355	0.137376	1.05108e-125	7.16519e-123	MARCO
ENSG00000226453	8.80639	3.2645	0.900281	3.18497e-05	0.000151514	NA
ENSG00000258082	10.4703	3.27208	0.819779	7.36153e-06	3.93055e-05	NA
ENSG00000144834	33.0598	3.27833	0.494434	2.44379e-12	3.11972e-11	TAGLN3
ENSG00000204936	48.1934	3.28511	0.363644	2.37437e-20	6.02461e-19	CD177
ENSG00000271334	58.0076	3.30533	0.327614	6.83053e-25	2.30134e-23	LINC02104
ENSG00000082293	24.0777	3.30535	0.557377	3.26827e-10	3.25094e-09	COL19A1
ENSG00000204876	8.94358	3.3083	0.899961	2.82387e-05	0.000136077	LOC389602
ENSG00000166670	69.908	3.32252	0.336499	3.91988e-24	1.25258e-22	MMP10
ENSG00000229056	43.6783	3.32389	0.416372	1.29516e-16	2.48241e-15	HECW2-AS1
ENSG00000215246	60.2294	3.3308	0.322168	6.10812e-26	2.1687e-24	LINC02982
ENSG00000182916	7.42075	3.34906	1.00868	0.000113064	0.000482626	TCEAL7
ENSG00000182459	140.126	3.35465	0.220819	3.60388e-53	4.04961e-51	TEX19
ENSG00000259712	219.771	3.35565	0.192405	2.55961e-69	4.67379e-67	NA
ENSG00000171236	93.9751	3.38087	0.263424	1.43777e-38	9.10338e-37	LRG1
ENSG00000170866	9.65421	3.39947	0.891585	1.536e-05	7.79281e-05	NA
ENSG00000196126	23.8941	3.41124	0.537508	2.77228e-11	3.13584e-10	HLA-DRB1
ENSG00000137707	49.6708	3.41633	0.36452	7.47149e-22	2.06486e-20	BTG4
ENSG00000108849	9.47698	3.42904	0.894145	1.63612e-05	8.24755e-05	PPY
ENSG00000140379	80.2899	3.4381	0.334019	6.0621e-26	2.15611e-24	BCL2A1
ENSG00000110777	33.6228	3.44961	0.444534	1.11102e-15	1.97065e-14	POU2AF1
ENSG00000248112	28.5804	3.47737	0.495755	3.05923e-13	4.25607e-12	NA
ENSG00000211699	14.0101	3.52965	0.720076	1.29264e-07	9.12524e-07	TRGV3
ENSG00000162892	1014.25	3.5542	0.283074	2.13175e-37	1.28983e-35	IL24
ENSG00000227136	8.14047	3.5581	0.987447	4.867e-05	0.000223624	NA
ENSG00000223732	8.44952	3.607	0.976424	3.45685e-05	0.000163421	NA
ENSG00000258791	116.964	3.63762	0.256234	1.22186e-46	1.07245e-44	LINC00520
ENSG00000185640	80.7236	3.65972	0.30935	3.31275e-33	1.66052e-31	KRT79
ENSG00000181800	32.5604	3.68545	0.487615	5.91483e-15	9.75518e-14	CELF2-AS1
ENSG00000237596	362.291	3.70548	0.151888	1.57523e-132	1.15054e-129	PDE7B-AS1
ENSG00000163207	78.8752	3.70642	0.306591	1.63123e-34	8.75597e-33	IVL
ENSG00000149968	981.991	3.71078	0.447066	5.27799e-18	1.13145e-16	MMP3
ENSG00000027869	15.8395	3.72869	0.709286	2.18077e-08	1.71931e-07	SH2D2A
ENSG00000073737	35.6375	3.72915	0.457276	5.26601e-17	1.03753e-15	DHRS9
ENSG00000228208	256.382	3.73872	0.173725	1.14965e-103	5.11121e-101	LINC02869
ENSG00000269927	289.076	3.77158	0.203366	5.17466e-78	1.091e-75	NA
ENSG00000099937	50.2738	3.77318	0.399075	4.66229e-22	1.31334e-20	SERPIND1
ENSG00000115009	177.036	3.79926	0.240057	1.71377e-57	2.21012e-55	CCL20
ENSG00000227844	295.324	3.80775	0.163631	1.30711e-120	8.1005e-118	NA
ENSG00000187908	53.5074	3.80972	0.377551	1.08833e-24	3.60737e-23	DMBT1
ENSG00000258808	45.2738	3.81046	0.470217	5.12509e-17	1.01171e-15	NA
ENSG00000228522	21.5718	3.85185	0.623201	1.07859e-10	1.13996e-09	NA
ENSG00000227363	135.049	3.86407	0.24987	8.85985e-55	1.04134e-52	NA
ENSG00000245954	19.2964	3.86419	0.646443	4.13681e-10	4.08113e-09	LINC02273
ENSG00000134339	14.7547	3.88912	0.76088	5.87617e-08	4.35885e-07	SAA2
ENSG00000143839	27.1578	3.91283	0.547589	1.78244e-13	2.52267e-12	REN
ENSG00000204941	405.877	3.91869	0.146254	3.29668e-159	3.37102e-156	PSG5
ENSG00000129277	27.6625	3.93143	0.543293	8.60469e-14	1.25249e-12	NA
ENSG00000120051	1671.33	3.93252	0.0901254	0	0	CFAP58
ENSG00000116996	12.7624	3.94931	0.842933	5.2792e-07	3.38979e-06	ZP4
ENSG00000186466	15.2145	3.95248	0.757022	3.60426e-08	2.76277e-07	NA
ENSG00000243137	753.757	3.95522	0.121384	4.90307e-234	1.43247e-230	PSG4
ENSG00000179593	7.67576	3.96265	1.12498	9.4106e-05	0.000407418	ALOX15B
ENSG00000197046	67.6541	3.96343	0.37916	1.52443e-26	5.56715e-25	SIGLEC15
ENSG00000166920	25.8311	3.96589	0.572591	7.46389e-13	9.99633e-12	C15orf48
ENSG00000130287	340.237	3.9833	0.169943	1.30951e-122	8.63897e-120	NCAN
ENSG00000133665	20.9581	3.99438	0.6395	8.38026e-11	8.97773e-10	DYDC2
ENSG00000169429	499.875	4.02606	0.34886	4.2531e-32	2.02751e-30	CXCL8
ENSG00000169306	42.9908	4.03574	0.449746	5.46303e-20	1.35753e-18	IL1RAPL1
ENSG00000120211	29.9362	4.06188	0.540447	1.23925e-14	1.97229e-13	INSL4
ENSG00000214282	27.3333	4.07177	0.568367	1.69435e-13	2.40466e-12	KRT8P14
ENSG00000221826	63.1112	4.0758	0.384644	6.9874e-27	2.57476e-25	PSG3
ENSG00000255375	27.8515	4.09701	0.561311	6.5278e-14	9.67391e-13	LOC107984322
ENSG00000203783	17.2167	4.11463	0.795207	3.54348e-08	2.7172e-07	PRR9
ENSG00000177138	16.8059	4.11731	0.751018	9.47904e-09	7.80733e-08	FAM9B
ENSG00000160862	11.8753	4.18923	0.928186	1.46033e-06	8.74019e-06	AZGP1
ENSG00000178462	11.7092	4.18993	0.930689	1.62326e-06	9.67006e-06	TUBAL3
ENSG00000170323	26.8474	4.19304	0.6021	6.56474e-13	8.84423e-12	FABP4
ENSG00000183668	522.384	4.2383	0.153417	3.67162e-169	4.41696e-166	PSG9
ENSG00000131737	1512.75	4.26373	0.0904368	0	0	KRT34
ENSG00000079263	1515.98	4.29853	0.108163	0	0	SP140
ENSG00000170044	28.5247	4.30565	0.586421	5.51587e-14	8.27017e-13	ZPLD1
ENSG00000170290	97.5147	4.32136	0.322064	8.94994e-42	6.51371e-40	SLN
ENSG00000134242	85.4731	4.34328	0.361954	6.87933e-34	3.57988e-32	PTPN22
ENSG00000012124	354.662	4.40192	0.199361	4.70466e-109	2.29083e-106	CD22
ENSG00000259038	54.9064	4.4314	0.430713	2.65249e-25	9.07125e-24	NA
ENSG00000268964	20.408	4.43975	0.716286	1.88871e-10	1.93033e-09	ERVV-2
ENSG00000257219	242.647	4.44429	0.206158	1.22507e-103	5.33062e-101	LNCOG
ENSG00000170498	201.151	4.44965	0.2322	1.91839e-82	4.6706e-80	KISS1
ENSG00000203837	27.8327	4.45281	0.64736	1.46877e-12	1.9108e-11	PNLIPRP3
ENSG00000182021	13.6148	4.46685	0.899841	2.41009e-07	1.62831e-06	NA
ENSG00000229613	6.54341	4.48478	1.40023	7.80332e-05	0.000343935	LINC01501
ENSG00000106952	14.7963	4.56528	0.966344	5.55153e-07	3.54684e-06	TNFSF8
ENSG00000269826	11.0409	4.63051	1.06533	5.77898e-06	3.1491e-05	NA
ENSG00000251361	19.1182	4.65308	0.785331	1.3705e-09	1.26367e-08	NA
ENSG00000236453	209.558	4.6808	0.258583	6.68707e-74	1.30245e-71	NA
ENSG00000260284	7.37351	4.69232	1.38145	3.70494e-05	0.000174143	TPSP2
ENSG00000152463	142.097	4.70551	0.308141	2.58482e-53	2.93679e-51	OLAH
ENSG00000225877	19.9477	4.70961	0.785389	8.27307e-10	7.85116e-09	PSG8-AS1
ENSG00000163395	257.212	4.72662	0.219328	2.63552e-103	1.09998e-100	IGFN1
ENSG00000229563	125.43	4.75771	0.336036	3.44857e-46	2.97581e-44	LINC01204
ENSG00000181333	418.714	4.81622	0.181434	8.67048e-156	8.06e-153	HEPHL1
ENSG00000120279	49.8509	4.85065	0.539555	6.99414e-20	1.72959e-18	MYCT1
ENSG00000168070	22.2977	4.87291	0.772217	1.24083e-10	1.30001e-09	MAJIN
ENSG00000253802	18.7564	5.00563	0.8688	5.46508e-09	4.65887e-08	SIRLNT
ENSG00000136696	15.2736	5.14541	1.04458	4.787e-07	3.09513e-06	IL36B
ENSG00000146192	45.3632	5.22386	0.584563	2.75556e-19	6.48492e-18	FGD2
ENSG00000080166	16.225	5.26043	1.0218	1.99394e-07	1.36931e-06	DCT
ENSG00000104435	115.005	5.28738	0.371947	6.6214e-46	5.64226e-44	STMN2
ENSG00000258807	100.353	5.34146	0.402773	2.9176e-40	2.00902e-38	NA
ENSG00000115919	61.7414	5.34485	0.527455	2.76199e-24	8.90938e-23	KYNU
ENSG00000172399	63.9658	5.39456	0.514018	7.40075e-26	2.60953e-24	MYOZ2
ENSG00000214049	103.891	5.59352	0.426832	2.75764e-39	1.79036e-37	UCA1
ENSG00000124467	121.79	5.62825	0.41944	3.25512e-41	2.33581e-39	PSG8
ENSG00000236123	12.7852	5.68783	1.31811	7.1445e-07	4.47922e-06	NA
ENSG00000204287	109.187	5.78152	0.439359	1.89438e-39	1.24572e-37	HLA-DRA
ENSG00000243130	40.1896	5.79667	0.744828	7.12902e-15	1.1673e-13	PSG11
ENSG00000258859	25.2799	5.97228	0.999059	3.41585e-09	3.00204e-08	NA
ENSG00000248257	16.3524	6.09804	1.30357	1.08421e-07	7.77189e-07	NA
ENSG00000264451	42.9082	6.2812	0.823649	6.13806e-14	9.12278e-13	NA
ENSG00000255279	6.51348	6.39965	2.52274	2.68357e-06	1.53946e-05	NA
ENSG00000258183	6.84725	6.50493	2.53353	1.86935e-06	1.0992e-05	LINC02392
ENSG00000163735	37.4803	6.59239	1.01138	1.60002e-10	1.65096e-09	CXCL5
ENSG00000171431	61.3944	6.81525	0.818454	2.9476e-16	5.49511e-15	KRT20
ENSG00000215296	8.66873	6.97436	2.56712	3.07097e-07	2.0453e-06	NA
ENSG00000242221	24.8048	8.87862	2.72217	2.24165e-11	2.56541e-10	PSG2
