# Supplementary material for: ID3 deficiency alters chromatin accessibility at DSB sites and enhances vulnerability to HDAC inhibition
Source: Int J Cancer. 2026 Feb 24;158(12):3173–86. doi: 10.1002/ijc.70400 (PMC13106931; doi:10.1002/ijc.70400)
Supplement: Supplementary file 5 — Table S5. ATAC‐seq sequencing coverage and quality statistics. [file IJC-158-3173-s001.xlsx]

## Sheet: 32589-91_ATAC-seq
ATAC sequencing (ATAC-seq) genome hg19 was used
Sample ID	Total number of sequenced reads	Total number of uniquely mapped non- duplicate reads	Strand cross- correlation coefficient (NSC for us)	Total number of peaks	Fraction of reads in peaks (FRiP)	Irreproducibility discovery rate (IDR)
control-untreated-rep1	21679652	18240486	2.63	119906	0.6	0.05
control-untreated-rep2	10386304	8500764	1.58	95081	0.46	0.05
control-untreated-rep3	5321080	3570716	1.46	8233310	0.42	0.05
control-treated-0min-rep1	46590718	25561144	2.43	147344	0.61	0.05
control-treated-0min-rep2	21200096	10961876	1.77	113383	0.49	0.05
control-treated-0min-rep3	13662624	8233310	1.88	96132	0.5	0.05
knockout-untreated-rep1	14532346	12088740	2.47	112891	0.59	0.05
knockout-untreated-rep2	12026072	10166478	1.09	106367	0.56	0.05
knockout-untreated-rep3	48898738	32756858	1.01	153761	0.61	0.05
knockout-treated-0min-rep1	15883206	13368052	2.32	122944	0.58	0.05
knockout-treated-0min-rep2	18252484	15298986	2.12	127284	0.55	0.05
knockout-treated-0min-rep3	7426262	6396822	1.74	95677	0.49	0.05
