# Supplementary material for: ID3 deficiency alters chromatin accessibility at DSB sites and enhances vulnerability to HDAC inhibition
Source: Int J Cancer. 2026 Feb 24;158(12):3173–86. doi: 10.1002/ijc.70400 (PMC13106931; doi:10.1002/ijc.70400)
Supplement: Supplementary file 6 — Table S6. RNA‐seq sequencing coverage and quality statistics. [file IJC-158-3173-s006.xlsx]

## Sheet: 42421_RNAseq
RNA sequencing (RNA-seq) genome hg19 was used
Sample ID	Total number of sequenced reads	Total number of uniquely mapped reads	RNA integrity number (RIN)	Ratio of all reads aligned to rRNA regions to total uniquely mapped reads (rRNA rate)	Ratio of exon-mapped reads to total uniquely mapped reads (Expression Profile Efficiency)	Total number of detected transcripts with reads ≥1 (5 for us)
control-hdaci-treated-recovery-rep1	140651596	94934580	10	0.009	0.816	141910
control-hdaci-treated-recovery-rep2	112351946	79451602	10	0.007	0.819	140400
control-hdaci-treated-recovery-rep3	142216506	95895356	10	0.007	0.807	142553
control-untreated-rep1	126633410	89680056	10	0.007	0.83	140611
control-untreated-rep2	150108338	103293464	10	0.006	0.825	141780
control-untreated-rep3	161927532	111404378	10	0.006	0.826	142552
knockout-hdaci-treated-recovery-rep1	94229378	64640372	10	0.01	0.833	138640
knockout-hdaci-treated-recovery-rep2	173204452	114812938	10	0.01	0.828	143898
knockout-hdaci-treated-recovery-rep3	121129024	84762182	10	0.01	0.817	140766
knockout-untreated-rep1	152635020	105550200	10	0.007	0.819	141631
knockout-untreated-rep2	193876886	129917608	10	0.007	0.815	143367
knockout-untreated-rep3	136047404	96685984	10	0.007	0.833	140814
